# Supplementary material for: SpiDe-Sr: blind super-resolution network for precise cell segmentation and clustering in spatial proteomics imaging
Source: Nat Commun. 2024 Mar 28;15:2708. doi: 10.1038/s41467-024-46989-z (PMC10978886; doi:10.1038/s41467-024-46989-z)
Supplement: Supplementary file 4 — Source Data [file 41467_2024_46989_MOESM4_ESM.xlsx]

## Sheet: Fig.6
Cell	Raw	SRCNN	KernelGAN	RCAN	SpiDe-Sr		Retina	Raw	SRCNN	KernelGAN	RCAN	SpiDe-Sr		Breast Tissue	Raw	SRCNN	KernelGAN	RCAN	SpiDe-Sr				PSNR	SSIM	RunningTime
PSNR	19.775	19.894	20.291	21.89	24.471		PSNR	21.83	21.864	22.891	24.854	26.175		PSNR	22.127	22.163	23.38	25.114	26.669		Cell	Raw	23.0593	0.63176	0.05
	23.16	23.257	24.872	26.214	27.48			20.386	20.413	21.103	23.44	25.073			23.034	23.224	22.733	25.758	27.622			SRCNN	22.1433	0.642768	0.749421
	22.518	22.587	24.243	25.435	26.901			20.087	20.102	21.484	23.104	24.695			20.449	20.612	22.146	23.264	25.34			KernelGAN	23.9241	0.622241	0.605007
	22.819	22.913	24.621	25.811	27.191			21.786	21.807	21.574	24.724	26.818			22.178	22.221	22.802	25.162	26.72			RCAN	25.031	0.677943	0.348128
	23.633	23.731	25.579	26.593	28.03			21.603	21.632	22.341	24.617	26.114			19.698	19.73	19.918	22.738	24.041			SpiDe-Sr	26.4152	0.759586	0.454825
	21.344	21.403	23.253	24.373	25.74			20.575	20.622	20.866	23.589	25.282			20.74	20.772	22.068	23.67	25.193		Retina	Raw	20.4501	0.474079	0.05
	20.753	20.821	22.72	23.766	25.141			17.684	17.702	14.249	20.794	22.01			20.873	21.01	22.528	23.817	25.427			SRCNN	19.4932	0.491684	0.725327
	20.37	20.453	22.058	23.342	24.709			18.448	18.598	19.568	21.372	22.537			22.237	22.516	23.831	25.162	27.384			KernelGAN	19.8271	0.298567	0.61062
	19.933	19.999	22.419	23.013	24.307			17.507	17.704	19.228	20.336	22.265			22.582	22.747	23.023	25.301	27.112			RCAN	22.4582	0.520382	0.430356
	22.522	22.626	24.646	25.495	27.012			18.831	18.885	19.638	21.763	23.253			21.336	21.564	23.352	24.296	26.294			SpiDe-Sr	23.9456	0.614913	0.360276
	19.458	19.516	21.617	22.5	23.888			19.709	19.731	21.145	22.805	24.166			20.336	20.36	16.334	23.251	24.585		Breast Tissue	Raw	22.0105	0.519741	0.05
	23.926	24.105	25.093	26.624	28.293			18.06	18.071	19.635	21.096	22.38			0.63255	0.65027	0.42	0.68119	0.80166			SRCNN	21.5381	0.549485	0.73108
	22.667	22.752	24.615	25.65	27.087			18.442	18.453	15.486	21.512	22.808			0.5836	0.61349	0.40888	0.59749	0.77794			KernelGAN	22.4173	0.356904	0.597438
	24.216	24.352	25.85	27.119	28.616			17.568	17.581	18.16	20.592	22.173			0.46934	0.51096	0.36046	0.49632	0.68307			RCAN	24.3212	0.55523	0.33767
	23.997	24.103	25.328	27.02	28.324			16.054	16.064	16.882	19.081	20.477			0.6185	0.63998	0.32077	0.65924	0.76025			SpiDe-Sr	26.0352	0.701106	0.425713
	23.209	23.297	24.923	26.228	27.695			22.632	22.663	22.984	25.653	26.903			0.4267	0.44387	0.17713	0.4767	0.55959
	19.896	19.953	21.911	23.003	24.27			0.50716	0.52489	0.28121	0.55364	0.65933			0.4248	0.43954	0.27668	0.47467	0.54674
	21.61	21.702	23.302	24.581	26.024			0.47993	0.49699	0.21193	0.52823	0.63097			0.48225	0.52775	0.40781	0.51892	0.69478
	22.052	22.157	24.338	25.097	26.545			0.57176	0.58127	0.44083	0.62094	0.70395			0.50568	0.55606	0.45269	0.54123	0.76317
	24.625	24.781	25.74	27.407	28.972			0.68916	0.69968	0.48225	0.73664	0.83424			0.58897	0.61069	0.47388	0.60481	0.76592
	21.465	21.559	23.865	24.513	25.969			0.52201	0.53863	0.26387	0.56932	0.65712			0.44492	0.50128	0.36355	0.46712	0.70882
	21.514	21.566	23.52	24.506	25.801			0.40611	0.42852	0.15698	0.45024	0.57627			0.53984	0.55045	0.26409	0.58984	0.65023
	21.266	21.327	23.515	24.351	25.526			0.33474	0.34888	0.082547	0.39135	0.46669
	24.08	24.162	25.439	27.125	28.071			0.27416	0.31656	0.1503	0.30208	0.45566
	22.639	22.7	24.5	25.616	26.917			0.19202	0.23772	0.13486	0.22408	0.37742
	21.059	21.109	22.989	24.057	25.301			0.35632	0.38593	0.15421	0.39294	0.52032
	21.941	22.013	23.943	24.94	26.249			0.52755	0.53915	0.42521	0.58104	0.65112
	23.127	23.209	25.906	26.283	27.34			0.51528	0.52235	0.42617	0.56503	0.6157
	21.384	21.444	23.624	24.424	25.652			0.69161	0.69598	0.6042	0.7425	0.80519
	21.051	21.111	22.808	24.17	25.439			0.48949	0.50113	0.28957	0.53937	0.62411
	21.893	21.957	24.337	24.861	26.217			0.40841	0.42026	0.19506	0.45923	0.52833
	22.469	22.533	24.042	25.452	26.61			0.61955	0.62901	0.47787	0.66948	0.73219
	21.587	21.638	23.587	24.564	25.915
	0.59426	0.6221	0.45412	0.60783	0.74206
	0.68743	0.69793	0.69473	0.73545	0.81088
	0.64359	0.65089	0.64426	0.69144	0.76944
	0.67078	0.68088	0.6775	0.71689	0.79668
	0.70951	0.71909	0.70916	0.75574	0.8351
	0.6226	0.63063	0.62298	0.67019	0.75207
	0.62943	0.63727	0.62681	0.67825	0.75713
	0.6059	0.61859	0.57163	0.6511	0.73968
	0.53556	0.54868	0.53684	0.58393	0.65975
	0.56609	0.58168	0.57172	0.61293	0.70805
	0.46734	0.47938	0.46338	0.51282	0.58829
	0.57618	0.59301	0.54468	0.61698	0.69556
	0.62539	0.63563	0.6274	0.67386	0.74974
	0.69754	0.70841	0.70418	0.73949	0.82572
	0.69031	0.70124	0.65309	0.73771	0.81019
	0.6938	0.7029	0.67421	0.74333	0.81898
	0.64238	0.64975	0.64448	0.69042	0.76959
	0.60158	0.61252	0.60022	0.64787	0.72916
	0.62279	0.63486	0.6373	0.67074	0.75349
	0.72224	0.73354	0.71392	0.76731	0.84024
	0.58355	0.59571	0.60276	0.63294	0.71788
	0.63378	0.6421	0.64282	0.68195	0.76307
	0.60726	0.61757	0.59441	0.65542	0.73604
	0.68159	0.69139	0.65041	0.72987	0.7915
	0.62613	0.6349	0.62699	0.675	0.75835
	0.67162	0.67904	0.66633	0.71983	0.80279
	0.624	0.63356	0.62155	0.67086	0.75342
	0.71246	0.72412	0.71733	0.76314	0.85037
	0.6108	0.61993	0.6061	0.65712	0.74077
	0.58821	0.59855	0.56478	0.63999	0.71527
	0.62665	0.63729	0.63388	0.67296	0.74792
	0.63298	0.6444	0.59176	0.67712	0.7545
	0.64434	0.65381	0.64223	0.69163	0.78265

## Sheet: Fig.5
c		Number of cells			d	Cancer type	CD19	CD45	CD68	CD8a	ER	HER2	IFI6	ISG15	Ki67	LPS	LTA	PKCD	PR	ZC3HV1		e	Number of cluster	raw CH											f	Number of clusters	20	21	22	23	24	25		Number of clusters	30	31	32	33	34
	HER2	86968				HER2	30.9437	18.1995	54.6036	5.19821	3.27366	17.8721	32.2775	12.0371	8.99105	7.49488	6.45524	33.1138	8.7468	50.812			[1,5]	872.623	22980.3	24378.7	20340.7	872.623	872.623	872.623	22980.3	24378.7	20340.7			raw CH	12426.6	12399.6	11979.5	12011.1	12150.8	11509.1		SpiDe-Sr CH	13003.4	13291.3	13357.1	12846.3	12279.1
	LA	55496					20.7727	19.5805	65.4702	3.03707	2.2478	20.7698	21.5015	12.5376	8.72878	7.54146	3.59122	51.2556	9.17854	57.7668			[6,10]	20861.7	18669.4	18669.4	18669.4	24280.5	24280.5	28225.3	18669.4	17718.5	17718.5				12503.1	13050.9	12705.5	11877.5	11806.3	11279.6			13003.4	12918	13223.3	12338.3	13108.1
	LB	73161					18.9813	15.6437	40.8095	3.63703	4.08155	22.9064	32.2894	11.7426	8.88369	8.23396	2.45187	30.518	9.74532	56.9191			[11,15]	15687.5	16212.6	15687.5	15687.5	16212.6	16212.6	15687.5	14368.3	13831.7	13198.8				13665.2	12901.4	12328.5	12278.6	11694.7						12875.7	12429.4	12112.9
	TNBC	53931					21.0986	15.5161	23.1093	2.06452	3.67563	31.672	27.4014	15.6631	9.5681	7.88351	1.88172	38.328	10.4785	64.7957			[16,20]	11682.8	11682.8	12273.4	11682.8	12273.4	12352.9	12273.4	11682.8	11006.3	10763.7				12996.5	12604.8	12509.7	12426.3	11484.5						12682	12864.8	12403.2
							26.6235	7.29412	33.6235	0.205882	0.270588	29.5647	21.4765	5.85882	1.07647	30.2	0.0823529	31.5353	4.86471	50.1824			[21,25]	9314.88	9745.11	10257.8	10257.8	10257.8	10257.8	9745.11	9314.88	9421.35	9018.17					12788.8	12323.9	12001.5	11862.1						12816.7	13542.6	12761
							12.6462	17.0491	42.145	1.70762	2.64865	25.9361	21.0491	11.855	4.85258	5.40786	0.358722	36.6462	9.30467	49.4545			[26,30]	8697.17	8377.88	8362.19	8697.17	8697.17	8697.17	8362.19	8377.88	8098.88	7819.22					12306.4	12678.5	11993.9	11406.3						12448.9	12494.5	12437.1
							19.3444	19.3547	28.3444	4.35781	4.52223	35.8542	17.5646	12.7466	6.72285	6.18511	1.74664	37.7125	8.70424	53.1634			[31,35]	7253.01	7451.56	7692.31	7253.01	7451.56	7692.31	7451.56	7253.01	7129.44	6919					12771.6	12353.6	11834.3	11742.3						13186.5	12955.6	11923.2
							23.7711	27.195	16.829	10.3767	3.48175	16.3651	22.0953	12.2965	9.01247	9.15939	5.76848	39.26	10.8522	44.7168			[36,40]	6727.14	6727.14	6560.47	6560.47	6382.58	6560.47	6382.58	6236.35	6077.05	6077.05					13053.6	12539.3	11977.5	11374.8						12810	12673.3	12215.3
							30.7581	23.443	14.5621	8.63979	4.56583	21.8854	19.3121	11.3291	10.0436	9.2034	2.3358	24.8632	9.02515	48.6479			[41,45]	5770.59	5770.59	5947	5947	5770.59	5947	5857.15	5770.59	5811.64	5682.46					12382.5	12462.5	12293.4	12293.6						12728.1	12044.7	11957.3
							12.6782	18.2671	23.2061	1.74238	1.51104	14.3775	12.8749	11.0873	6.4816	15.1052	0.256572	25.2114	10.4511	15.9148			[46,50]	5458.38	5501.63	5501.63	5458.38	5581.36	5581.36	5458.38	5501.63	5390.63	5415.61					12256.3	12328.2	12092.9	12072						12663.5	12170.6	12928
							17.1175	21.6422	17.8571	3.08945	2.16555	32.9786	13.2123	7.88919	7.05474	7.30975	1.79973	27.6328	8.16422	31.3351			[51,55]	5458.38	5501.63	5501.63	5458.38	5581.36	5581.36	5458.38	5501.63	5390.63	5415.61					12889.3	12416.7	11560.8	11867.6						13402.7	13132.8	12687.3
							53.38	11.764	23.424	3.708	4.696	30.428	17.924	9.188	6.852	4.264	1.236	35.428	5.644	77.336			[56,60]	4900.55	4910.27	4900.55	4992.84	4992.84	4992.84	4900.55	4910.27	4835.22	4750.56					12103.3	12080.3	12272.1	12013.1						13049.1	12883.5	12623.7
							18.1004	12.8369	7.32437	4.53943	2.34946	28.0842	28.0305	9.54122	7.53047	11.8835	1.42473	20.9194	8.52509	47.1487																		13357.6	12441	11976.3	11847						13041.8	12144.4	13387.8
							31.1332	14.3855	7.70794	3.99065	4.10981	33.2991	41.2009	19.1168	8.57944	15.1051	2.92523	23.132	7.88785	54.8318			Number of cluster	SpiDe-Sr CH														12923.8	12340	11914.4							12378	12540.9	12410.7
							20.2143	15.5893	14.3333	2.31548	2.2381	136.637	70.9583	13.744	9.91667	30.6488	1.29762	59.756	5.85119	82.6548			[1,5]	3759.88	30791.5	30554.6	29853.6	3759.88	30791.5	30554.6	29853.6	3759.88	3759.88					12776.3	12599.9	11692.7							12338.8	13235	12229.6
							11.2941	12.6863	12.5163	3.4183	4.95425	94.0458	29.5752	28.4771	8.18301	28.6471	1.62092	51.2353	7.81046	155			[6,10]	27317.3	28225.3	27317.3	27317.3	28225.3	28225.3	28225.3	27317.3	27038.3	26998.5					12793.3	12585.3	12280.3							12654.7	12462.1	12275.3
							22.5891	16.2781	11.5625	7.02969	3.02969	56.6828	25.3219	10.8531	8.84844	14.6828	2.60156	41.8875	8.12969	61.6172			[11,15]	21413.3	25177.1	23147.8	21413.3	21413.3	25177.1	23147.8	21413.3	19632.3	18298.2					12224.8	12450	12026.8							12629.7	11473.1	12586.2
							34.8439	19.5794	25.6465	5.10323	7.69548	29.6284	24.9432	18.0697	13.2723	16.6529	6.03097	59.8968	8.93161	81.391			[16,20]	16838.1	15811.1	16838.1	16838.1	18028.1	18028.1	16838.1	15811.1	15153	14763.7					12752.3	12589.1	12596.4							12945.8	12934.5	12498.6
							35.6711	15.4421	11.6329	4.61974	4.7	25.3053	22.7303	10.4105	8.97105	14.6605	2.26711	49.1092	10.4355	60.4184			[21,25]	16838.1	15811.1	16838.1	16838.1	18028.1	18028.1	16838.1	15811.1	15153	14763.7					13074.2	13128.7	12679.6							12630.2	12858.6	12549.7
							15.2513	12.7366	17.9412	2.79813	1.47727	90.5521	44.6404	12.1029	6.77807	10.6297	1.60963	42.3396	8.37834	69.4906			[26,30]	11513.6	11513.6	11315.7	11315.7	11513.6	11513.6	11513.6	11315.7	11458.8	11218.6					13103.7	11713.8	11950.5							12306.9	12263.2	12093.9
							31.461	19.4586	14.581	5.63986	6.83673	42.4814	34.5306	14.8872	6.72629	18.0036	3.34334	26.8836	7.22209	74.6975			[31,35]	10460.6	10187.7	10825.8	10825.8	10460.6	10825.8	10460.6	10187.7	9866	9820.93					12729.3	12563.6	12210.7								11759.1	12088.4
							25.1482	20.5892	19.6872	4.10427	5.27764	64.245	43.2977	16.559	8.47487	15.4862	3.21231	32.6872	9.01256	85.5063			[36,40]	9820.93	9714.48	9714.48	9714.48	9729.34	9714.48	9729.34	9457.14	9194.46	9194.46					13052.3	12650.5	12410								12654.4	12620
							30.9028	19.8636	58.4937	4.81692	3.92677	49.303	38.0619	14.6843	12.4066	17.2159	2.34343	49.5063	11.0101	58.1982			[41,45]	8544.69	8544.69	8995.85	8768.52	8544.69	8995.85	8768.52	8544.69	8484.89	8301.88					12506.8	12571.3	11961.8								12901.2	12660.6
							18.7455	20.853	23.4195	18.4573	3.75862	10.6823	18.0411	10.9811	7.78571	5.36453	1.61412	30.4163	9.24466	29.0164			[46,50]	7963.03	8117.81	7963.03	7963.03	8117.81	8117.81	7963.03	7963.03	7804.78	7631.42					12716	12571.3	12035								12455.7	12782.5
							16.9374	15.2466	16.5145	3.14162	0.701349	10.1618	12.8738	8.88921	9.02697	6.10886	0.644509	21.1224	6.98748	20.5318			[51,55]	7509.63	7355.49	7355.49	7509.63	7669.67	7669.67	7509.63	7355.49	7268.87	7125.44					12501.8	12531.2	12042.7								12387.8	12492.9
							25.2365	16.8337	9.62763	5.91569	8.2904	85.2974	29.548	11.8946	9.54333	21.0984	2.90867	30.0984	10.1546	78.4473			[56,60]	6744.11	6744.11	6744.11	6872.3	7001.37	7001.37	6872.3	6744.11	6619.63	6503.35					12638.6	11873.3	11579.1								12384.2	12590.2
							15.6472	14.7951	8.10193	5.43753	6.05593	69.8918	32.367	13.9477	9.80972	12.3664	2.18505	23.5055	9.05227	49.9122																		13075.5	12310.3	12199.2								12602.4	12467.9
							24.5057	19.8422	11.1027	3.95247	3.34791	64.8441	42.673	11.1141	7.73384	27.0285	2.70152	38.5494	6.76426	75.5418			Number of cluster	raw DB														12562.2	12250.3	12139.7								12129.7	12172.9
							17.5953	15.9531	22.7273	5.38025	5.55425	32.5543	19.4995	11.3372	8.84164	13.65	1.61779	24.1994	9.36559	27.3558			[1,5]	0.776481	0.776481	0.776481	0.776481	1.55531	1.96276	1.91713	1.55531	1.96276	1.91713						12411.7	11670.3								12689
							27.7026	17.475	9.70192	5.35577	3.17885	54.7083	36.3173	13.0712	7.10577	13.1135	4.64744	32.0686	8.6891	65.5795			[6,10]	1.84667	2.05064	2.09694	2.05064	2.09694	1.84667	1.84667	2.09694	2.30006	2.30006						12918.6	12394.5								12288.8
							29.2683	18.4284	43.0414	4.1315	4.74655	20.106	17.0827	9.97985	7.35631	5.97773	2.13998	39.2269	7.01485	54.4189			[11,15]	2.47995	2.58326	2.48072	2.47995	2.47995	2.23916	2.31354	2.62838	2.69728	2.88915						12250.5	12170								13116.3
							21.1911	15.0903	7.46275	6.33567	3.6284	22.404	27.3216	11.9001	9.31288	14.4224	2.73094	21.3059	9.11218	45.0044			[16,20]	2.76225	2.76225	2.82065	2.76225	2.82065	2.85064	2.82065	2.76225	2.88429	2.93669						12725.3	12018								12350.2
							19.2149	18.9575	7.5974	5.32113	4.42149	42.7615	32.7603	10.5478	10.4203	8.77214	3.85006	28.6387	7.183	40.2834			[21,25]	2.99678	2.98221	2.95946	2.95946	2.95946	2.95946	2.98221	2.99678	2.8814	2.85139						12806.5	11829.2								12524.7
							17.7756	17.9565	44.4014	2.98768	2.47471	43.2062	18.3372	9.94099	6.09598	8.41634	1.27237	26.0785	8.98444	59.382			[26,30]	2.83422	2.83422	2.81303	2.83422	2.83422	2.82851	2.83553	2.80854	2.90558	2.92289						13115.6	12685.5								12822.7
							14.5109	16.3875	11.3341	11.8473	3.70655	10.5282	17.4161	9.1377	7.33634	6.28819	2.69526	26.6622	9.35666	19.2272			[31,35]	2.97397	2.94457	2.96311	2.97397	2.94457	2.96311	2.94457	2.97397	2.97882	2.97488						12224.4	11652.4								11818.4
							13.8532	16.1021	6.06625	3.3026	3.08505	17.7207	30.538	12.5372	4.73769	8.98568	3.19158	31.2677	6.26858	45.1468			[36,40]	2.98464	3.01966	3.01966	3.01966	2.99939	2.93339	2.96593	3.0012	3.02351	3.02351							12646								12243.8
							17.3868	21.224	13.6707	3.16034	1.34027	30.4443	14.8152	9.5765	9.56059	7.58507	1.16769	21.9878	7.7552	23.5361			[41,45]	3.05222	3.04499	3.05222	3.11688	3.11688	3.04499	3.05222	3.11688	3.07875	3.05985							12249								12303.1
							21.1311	13.1711	25.5004	2.1255	3.5036	34.8601	22.048	13.9416	7.78177	9.32214	2.17986	29.3054	10.55	90.0208			[46,50]	3.11128	3.11128	3.11128	3.10166	3.09745	3.09745	3.10166	3.11128	3.0858	3.10554							12140.5								13538.5
							17.0738	15.95	8.0889	5.16153	4.59907	22.6508	32.6304	10.7013	9.9785	14.0651	2.78966	32.3097	7.08658	59.3161			[51,55]	3.16078	3.07607	3.07607	3.16078	3.17938	3.07607	3.16078	3.17938	3.17938	3.18495															12677
							14.0529	16.1704	12.0971	7.62675	3.76591	33.4714	37.6548	16.3495	6.57282	12.7918	2.79612	35.6764	6.80583	57.0464			[56,60]	3.15909	3.15129	3.15909	3.17806	3.17806	3.17806	3.15909	3.15129	3.15653	3.17264															12560.6
							15.0235	16.9455	23.0471	2.42781	0.906952	21.9497	12.9134	8.79465	7.79679	6.0877	0.252406	21.9786	6.08342	29.2995																												12788.8
							12.6386	13.7168	10.2541	2.22317	3.52153	16.9576	21.2486	10.6513	6.91328	11.6913	1.23105	15.758	8.63918	39.0382			Number of cluster	SpiDe-Sr DB
							13.5822	16.4479	12.2986	2.43716	2.30397	10.4769	11.8668	8.51343	6.61439	5.69603	0.655209	24.0623	8.5188	13.3695			[1,5]	0.742405	0.742405	0.742405	1.28762	1.948	1.88149	0.742405	0.742405	1.948	1.88149
							13.5185	14.6186	9.38713	2.6338	3.5729	18.8923	13.0864	8.71374	5.43852	5.1161	4.93833	20.0362	9.17815	22.3696			[6,10]	1.83618	1.83574	1.83618	1.83618	1.83574	1.83574	1.83574	1.83618	1.81099	2.17564
							10.9397	20.3794	9.96809	2.80851	0.478723	28.5638	14.0319	8.09929	7.48936	7.05674	1.20567	35.4858	8.07447	25.9929			[11,15]	2.31354	2.23916	2.31354	2.31354	2.23916	2.58326	2.48072	2.47995	2.39908	2.36096
							16.8961	15.8744	10.9643	4.77674	4.67907	74.6357	45.9256	11.3209	10.2651	13.6775	2.82326	42.5194	10.8744	82.7488			[16,20]	2.5702	2.6601	2.5702	2.5702	2.46023	2.46023	2.5702	2.6601	2.72378	2.78284
							19.7563	15.2938	7.11263	5.0441	5.76877	32.3135	24.9988	10.9738	9.47259	14.73	3.10608	24.3373	9.6466	44.3254			[21,25]	2.75461	2.75628	2.75461	2.75628	2.75461	2.75628	2.75461	2.91096	2.81146	2.76776
							13.9738	15.9041	14.9753	3.3314	3.76308	8.83866	13.4564	7.90916	6.48183	7.96875	1.26599	20.1315	11.8408	17.3336			[26,30]	2.82851	2.80854	2.83553	2.80854	2.82851	2.83422	2.83422	2.81303	2.68886	2.74758
							12.6846	16.8213	6.23072	2.2627	1.94734	8.85392	13.6966	9.86708	8.67022	5.44828	0.595611	18.9793	8.61944	17.1448			[31,35]	2.75685	2.80931	2.78931	2.78931	2.75685	2.78931	2.75685	2.80931	2.8559	2.98464
							9.17571	16.8071	12.3543	0.961429	0.908571	5.65429	13.3157	14.6314	6.59857	7.37	0.487143	20.2357	10.4157	31.3086			[36,40]	2.94091	2.94091	2.93339	2.93339	2.96593	3.01966	2.99939	3.07947	3.07435	3.07435
							13.3233	16.5489	9.72932	3.13534	3.5188	31.391	22.6316	9.33083	6.69925	7.05263	1.20301	16.3083	8.7218	22.4662			[41,45]	3.03225	3.03225	3.05185	3.05185	3.03335	3.05185	3.03225	3.03335	3.06618	3.04238
							17.4099	19.623	8.27716	4.13682	4.8209	21.5725	33.8133	16.579	6.32648	12.1527	2.69466	34.8115	8.02466	49.2296			[46,50]	3.06505	3.06324	3.06505	3.06505	3.06324	3.06324	3.06505	3.06505	3.14956	3.11287
							17.8647	15.7132	13.3018	4.39011	7.50407	25.4101	42.5316	13.1115	8.4784	16.8428	4.07264	35.1879	8.31997	77.9036			[51,55]	3.11438	3.15242	3.15242	3.11438	3.13939	3.13939	3.11438	3.15242	3.12752	3.16005
							15.1261	17.4749	51.1819	5.04893	3.85132	13.9417	22.7233	14.7547	9.52823	9.4404	3.09787	35.6248	10.6499	55.4046			[56,60]	3.2262	3.2262	3.2262	3.11264	3.1515	3.1515	3.11264	3.2262	3.2046	3.20649
							19.7339	15.0693	8.03267	4.38486	3.41992	38.9163	26.5952	12.2327	10.2717	14.1219	2.96096	21.1721	8.88924	53.1594
							21.3549	17.8884	9.11244	4.25279	6.72488	21.8764	34.8541	12.2895	8.84609	16.9155	3.19537	37.185	9.31978	67.8828
							13.4887	14.73	6.36199	10.9985	0.374057	14.2338	11.6757	5.97436	5.40875	3.45701	0.309201	15.1327	5.88235	22.5581
							14.8794	12.701	6.04762	2.28571	4.2019	21.7365	21.5683	12.3663	8.80444	9.86095	2.7219	23.3111	7.95619	24.2146
							21.1052	16.7186	4.74878	3.37877	5.67381	33.3622	25.3476	13.445	8.71957	8.74391	2.50341	23.4158	9.32327	31.1412
							22.7096	15.6648	71.5267	4.78571	3.28807	18.9411	22.9576	11.9874	9.49843	7.89325	3.47096	32.7214	9.70722	51.2308
							24.8478	17.2739	34.4957	5.61565	2.98696	30.4209	20.3348	10.2843	8.05565	8.6687	4.92783	31.4513	10.1209	35.8374
							17.5783	14.9811	7.88038	4.43546	6.44492	30.2849	26.9423	11.037	13.4587	14.2289	3.06885	26.8967	10.0344	42.3003
							21.6159	19.1295	110.334	2.08636	1.67955	20.2682	17.9727	6.99091	5.99318	3.38409	1.35227	44.9227	5.80227	46.6705
							15.5749	14.8056	21.5879	1.90605	2.7907	8.66512	14.0223	10.1888	6.64	5.38605	0.570233	25.7451	6.66884	24.1302
							14.1743	15.7077	8.5703	5.5545	4.01316	31.4002	30.1611	11.0037	7.49605	12.9415	2.70142	29.5592	8.50869	46.1216
							14.6971	17.5218	9.1422	4.70833	5.54431	56.8955	35.0337	13.5317	7.44048	14.4405	3.43783	36.9854	7.33135	75.129
							20.3641	18.75	47.2961	3.96083	3.40323	12.2339	23.5622	13.8168	8.18318	10.4965	3.64401	28.0795	10.9078	62.9044
							41.9669	13.8388	14.6198	1.00826	4.28926	52.876	14.0579	6.01653	5.92149	3.47521	0.0578512	20.7025	5.42975	44.2314
							24.7553	17.4308	9.04817	6.08922	8.4324	43.4992	26.4406	12.7608	7.88232	20.2354	4.68856	24.9146	9.62288	54.1669
							17.3161	16.6474	76.6322	3.13374	3.16413	8.79635	25.6991	10.2523	10.9483	12.6049	2.77508	42.0061	7.54711	105.012
							13.4235	12.9418	5.02276	2.90392	2.59166	22.5461	25.0657	13.9507	5.27939	8.72566	1.18963	20.536	7.56637	49.5057
							8.94954	15.2615	20.9174	3.82569	4.59174	14.6422	24.9495	17.8578	9.43578	8.51835	3.55505	25.289	11.2339	38.4633
							13.7041	15.8724	8.30715	4.69425	3.03086	106.227	47.2356	13.7644	8.79383	13.2468	3.10238	36.0182	7.77139	73.7195
							11.9067	15.4489	6.12889	2.85926	3.84593	32.4963	19.1378	8.16	8.05185	6.94667	1.73333	17.0326	9.42222	27.6
							21.0495	20.1548	24.0846	1.71001	3.1063	27.9598	18.097	11.8885	5.40041	6.78019	0.671827	26.2229	8.97317	41.5418
							17.6309	14.3019	8.15519	6.17777	4.68284	41.1146	24.9932	9.50734	9.34932	10.4921	2.44865	24.6456	8.80869	49.2664
							12.6846	20.5429	11.1086	1.23886	9.64229	9.848	14.1874	12.936	7.99543	12.7006	1.19657	23.2046	9.25029	27.6629
							15.9961	15.541	10.9234	2.65833	1.73964	24.4488	12.4464	13.0938	8.77091	7.50821	0.414386	26.0039	7.00156	40.6271
							21.1348	15.8945	18.1108	6.05585	4.21188	20.3245	38.8041	16.1959	8.49113	16.883	3.37145	27.5904	9.37145	67.5567
							14.8029	15.0006	13.9945	2.37287	2.15633	11.8425	13.5487	11.4507	8.04015	10.7019	0.677616	35.6843	10.9373	32.6478
							16.4695	15.9897	7.19862	3.32846	3.23302	24.0679	15.3181	8.84867	7.46948	8.75408	3.14703	19.6337	8.58813	25.1488
							27.5847	19.7593	25.2955	3.79855	2.79029	44.6849	17.7345	9.57128	7.11467	10.0041	1.625	30.0506	11.8006	46.8161
							17.685	18.8912	13.4251	5.96751	9.4322	46.928	28.2825	15.4068	58.2472	22.8969	2.89266	28.4619	13.0169	57.2359
							18.8858	16.8482	8.59505	4.23163	3.49681	42.5783	30.2069	15.0359	6.86262	17.0551	2.48642	26.4792	7.88259	70.1749
							8.31743	18.2037	86.3927	1.89908	2.17431	14.5339	20.9706	12.6954	9.18349	7.8055	2.22936	28.745	11.8495	36.7725
							17.4044	15.2332	8.26758	1.69648	1.29587	9.53593	12.6705	8.40902	7.42584	5.59327	0.432722	16.3884	7.25306	23.276
							18.6959	13.7452	9.47054	1.36451	2.43152	36.5191	11.4551	12.7062	6.2813	5.14728	2.44993	21.1605	7.66716	47.218
							15.6442	14.9581	20.5698	3.85698	2.41163	49.5023	21.75	13.5267	7.79186	6.22674	2.15698	29.1093	9.37093	52.3977
							17.5805	14.8762	12.3319	4.29233	5.25274	28.2393	17.2393	9.58972	7.48357	12.2991	2.47009	23.9377	8.08762	54.9579
							20.0763	21.523	40.3777	5.68039	3.56295	40.7857	21.8632	11.3184	7.99637	6.30266	1.39467	29.0981	8.3632	64.454
							17.2787	18.8511	16.483	1.81277	3.29362	30.6106	17.2702	10.1809	6.98298	10.283	1.29362	25.7426	9.29362	38.1468
							19.2769	17.3722	11.6178	3.31454	2.84962	9.04135	14.2832	9.58772	7.01253	5.06015	1.12406	20.9937	6.3985	20.5138
							16.3742	21.4244	20.2846	3.64803	4.08831	26.0451	17.5515	9.84816	8.42376	6.81258	0.864676	32.3494	7.76175	37.0559
							33.0408	14.7872	8.32507	1.98834	0.932945	37.1808	19.2376	12.7813	8.12682	7.29592	0.276968	27.5292	7.62099	33.6312
							17.5835	16.0647	10.1004	5.23845	5.27295	26.5317	27.228	11.7252	7.42391	12.6543	2.98028	37.0302	7.13802	53.8811
							21.1083	16.1567	33.6097	3.05698	4.31054	8.13675	21.3504	9.51567	8.65242	8.26211	4.80057	33.0855	10.3362	36.7407
							15.2804	15.0623	8.80712	1.47181	0.841246	25.178	15.0297	9.32641	6.42433	7.76558	0.103858	21.0712	7.66024	40.319
							17.4538	19.4052	15.1564	3.8673	1.60308	26.2595	20.5746	9.08768	6.77962	7.27607	1.40166	27.8507	7.79028	43.5
							22.1473	20.9876	9.98177	3.19912	3.38658	13.1947	16.55	10.353	7.6178	7.02334	2.27061	22.5106	10.2436	21.3647
							9.85174	14.125	5.79942	1.36337	1.375	6.35756	16.2297	9.11047	6.44767	5.52907	0.380814	11.5814	7.01453	34.5233
							18.743	14.6177	10.8202	2.70862	2.91539	24.2808	16.8509	8.37123	6.58223	8.21153	2.17451	19.1021	7.74458	43.7255
							14.5274	16.2055	20.339	4.37671	3.24315	35.2603	38.1336	10.7089	8.56164	17.9212	2.21233	44.5925	8.68493	89.8733
							21.8551	16.9903	29.5314	1.15459	0.507246	18.1812	12.6111	8.44686	8.6715	7.13768	0.0362319	22.058	5.86473	27.1014
							19.1594	18.0709	11.4298	4.88623	2.72506	59.8429	33.1102	11.1878	8.74086	11.4415	3.25643	28.8677	12.3047	67.2239
							28.5826	15.7724	22.5609	3.80453	3.20302	17.2153	26.2729	13.5977	9.09443	12.1992	3.40793	25.2172	7.93957	54.102
							22.3551	13.3905	27.146	3.17294	3.46503	20.9062	27.3874	12.9485	8.21061	8.46426	2.11606	22.8555	8.56802	41.7502
							17.4646	15.7232	15.1172	2.95253	2.29798	20.2909	16.3152	9.94848	6.84747	6.36667	0.524242	32.6586	9.75556	35.2182
							15.5597	17.3317	11.0078	4.37769	3.78836	27.4448	16.9411	8.54151	8.23944	6.62528	1.10044	23.185	8.15975	39.5541
							18.4871	14.2807	9.47648	4.26707	4.92564	19.7951	17.1123	9.66009	8.08346	9.88012	2.57967	24.6722	8.81184	37.1715
							20.9106	21.8026	40.241	4.97492	2.63032	10.132	18.7197	11.3435	7.30643	6.48092	0.892039	33.337	6.69684	36.3566
							17.0569	14.2625	11.6655	2.3274	3.57651	16.7367	14.0044	12.5534	6.73488	8.8879	0.979537	19.8763	7.27224	28.6584
							10.054	17.0227	41.1392	0.383523	0.502841	6.13636	14.0909	7.39773	11.3267	0.889205	0.142045	40.7131	2.6733	16.7642
							19.302	13.6648	9.96961	1.47422	1.20626	31.7109	13.9042	9.52855	6.4512	7.58011	0.655617	26.0516	7.94107	38.732
							15.7789	16.0533	9.5071	6.23002	3.24778	86.1563	38.3224	14.4396	8.75933	24.4298	2.78508	33.1297	9.29041	77.6004
							17.1958	13.8371	17.0131	1.4021	3.53351	21.6097	31.364	13.8239	8.28121	7.00788	1.53088	24.2037	9.26675	54.6307
							13.0593	14.6432	8.32662	3.34787	4.45526	32.1655	19.868	11.0682	6.73602	19.1096	1.43848	24.8725	8.26286	36.7394
							10.6454	16.9232	8.35854	4.95966	5.19328	33.0784	27.2723	11.7081	6.44482	16.8964	2.23529	43.1826	6.56134	66.6022
							23.8925	16.0096	14.0036	3.92712	3.29271	20.2712	18.7324	9.26404	11.6822	11.9008	2.71924	22.3847	8.27121	42.4122
							24.9117	13.3004	6.26792	2.42491	0.991698	16.8106	12.9343	10.4166	8.14566	8.68302	0.810566	17.2943	7.24755	35.8611
							20.1518	16.9691	18.5355	2.99	4.35273	54.67	28.4818	12.7836	9.85818	16.3864	2.17182	24.2036	9.17727	77.9191
							12.5376	18.0259	6.11717	3.35868	2.89356	19.4597	29.6306	10.8462	7.16011	8.18515	1.42129	35.5072	11.9857	50.6055
							11.2703	15.573	10.1486	2.18108	1.29189	16.3054	12.2351	7.77297	5.9	4.87027	0.656757	15.6189	6.53243	22.7135
							19.8898	19.0888	16.6974	2.43092	5.51316	117.406	46.2697	14.9227	15.3339	19.9852	4.18914	62.2451	8.39474	81.4819
							21.6126	14.7849	25.3547	2.8634	2.08767	17.4261	18.052	10.1131	6.79103	8.41692	0.835882	33.9399	8.69317	25.5474
							16.7849	20.1024	12.7557	5.8487	3.15051	13.4941	21.2348	13.3452	7.43026	6.13554	1.80693	25.5902	9.38455	36.9984
							22.1073	18.7652	9.5904	9.32633	5.57389	25.0308	32.7989	20.3758	9.34134	16.078	3.90323	34.0743	12.2033	57.4096
							17.7237	15.7237	9.91342	2.69455	2.2714	24.4611	12.2549	11.5214	12.0467	11.9436	0.787938	21.4728	9.34728	32.6907
							26.005	14.202	8.64876	3.42687	1.72438	22.1692	17.1363	17.0557	7.53333	8.06965	1.22189	22.9473	8.98408	37.7254
							19.0073	14.2044	14.4891	9.34124	2.58029	54.8321	17.9964	10.115	7.31569	12.2956	1.75365	34.1515	10.7609	37.7536
							15.2121	19.4727	12.8227	1.80152	2.50758	46.4045	16.2879	9.01818	5.9697	6.69848	0.587879	32.4621	8.57879	46.4212
							18.8218	16.6269	7.05409	4.5957	4.41262	15.7323	24.975	12.9154	6.09778	10.2947	2.35576	25.5687	10.4119	44.516
							11.9066	17.6995	11.7992	1.87374	1.78914	8.76894	16.5316	10.3977	6.82323	5.77778	1.2904	25.8422	8.36742	21.8561
							11.2118	13.6128	21.7431	2.74826	3.18924	16.6198	22.4514	9.57465	8.53993	7.57118	1.3316	19.5226	6.20139	46.3924
							33.0685	15.6206	6.91068	6.52384	4.33714	20.4231	26.6743	18.1068	8.20819	13.4694	3.28408	36.8214	8.50974	54.276
							15.9167	18.5029	10.5223	3.93605	3.14438	70.0514	32.3081	13.2955	7.27326	14.1676	4.05039	39.9787	9.89341	84.0746
							15.279	15.6754	8.65509	3.04192	2.8	21.5413	19.1904	15.7784	5.37725	12.1808	0.766467	21.285	11.1641	30.6826
							19.0348	18.0862	10.9428	1.54764	2.96935	24.1988	17.5402	9.97514	6.24855	6.89561	0.618061	19.5592	7.68517	35.7896
							13.9178	19.5393	21.451	3.15115	3.49577	40.0193	16.6409	12.3398	7.92503	7.75453	0.885127	28.0774	8.77872	46.63
							17.773	21.2002	40.8196	3.22597	2.49554	12.9455	18.8771	11.8424	9.55996	8.12884	0.608523	34.3786	9.00198	34.1487
							11.8015	15.6966	6.24528	2.97736	2.90792	8.97057	12.8596	7.69887	7.19245	7.14113	1.83094	15.3374	8.98868	19.9087
							14.2215	15.4254	31.5436	2.28697	2.7029	16.289	19.5165	12.7049	9.63336	7.60297	2.22485	27.2093	9.33761	35.6361
							12.0063	14.4701	9.77174	3.18569	1.97192	23.0897	16.144	9.53533	6.72101	4.6875	0.436594	19.837	9.41486	29.8089
							30.3717	21.03	17.8917	2.42333	3.10667	7.11167	16.62	9.80833	13.0667	8.94167	1.86333	26.8517	14.4317	38.93
							9.94688	17.1562	9.30312	9.31563	2.5375	8.35625	13.5687	8.94063	5.45	3.16875	1.61563	21.8094	12.9531	17.4594
							15.0844	19.1364	41.4363	3.32675	3.36804	12.5368	15.8115	11.1293	5.57092	4.8833	0.899461	24.7684	7.66607	39.0898
							16.8762	14.4522	32.7328	2.50245	3.90319	22.3051	18.6189	8.78186	7.7402	13.9007	2.09191	34.8652	8.54044	51.1115
							19.6087	16.1558	7.62077	5.10685	6.51693	31.0933	28.5989	15.7472	7.23025	12.5312	2.2453	30.1053	9.55756	61.5651
							15.0217	13.2244	7.80941	3.23281	2.52232	18.62	14.6671	8.36068	6.72618	6.91918	1.85766	29.1399	6.29433	40.5223
							10.7166	16.5873	31.0164	2.51335	2.3614	6.83778	21.1643	11.6797	8.48871	10.6304	0.780287	26.8357	6.66324	33.9589
							29.0321	12.9654	10.9481	0.76885	2.71941	42.8443	23.7033	11.241	4.83807	9.68603	0.653894	17.0334	6.18541	39.314
							18.038	15.6963	51.9077	2.7199	3.4411	22.1008	26.5622	12.0007	8.58246	7.40707	1.81479	30.5524	10.4784	41.678
							17.167	12.9594	22.7853	2.0636	3.56007	7.07244	13.2703	14.4726	12.5875	7.64929	1.00442	27.2341	5.99647	28.4249
							10.4496	18.0117	13.2998	0.899297	1.57611	9.34895	14.0164	11.0539	5.8267	4.14988	0.494145	21.5316	6.45199	22.9578
							15.2165	16.5067	72.625	1.49107	3.43527	29.9554	25.7746	13.3415	7.73214	6.67634	1.18973	40.8996	9.39062	65.3996
							18.0019	16.3258	10.8023	3.42561	2.84181	14.6629	15.8663	9.27307	11.1657	9.45009	4.79661	15.3597	10.3955	29.5085
							18.4855	14.0463	6.5381	2.87038	3.05106	14.729	22.1775	13.4383	6.73763	10.2341	2.10683	36.2749	7.87274	49.6732
							13.793	20.1667	10.8468	3.34677	2.01344	8.96774	20.9543	7.5672	6.89785	5.22043	0.561828	22.6989	8.05914	20.2984
							13.203	14.4021	14.7177	2.0262	1.75573	7.94565	15.0747	10.8592	8.9738	7.44532	1.94368	24.4348	6.62017	31.9129
							9.715	14	4.75	2.315	3.715	10.925	15.425	9.94	2.81	6.885	0.32	18.755	6.16	13.575
							9.98312	18.0812	8.01299	3.67597	3.78701	7.87273	19.1	9.89351	8.71234	9.41299	3.14675	20.5526	9.93052	20.1851
							14.7648	16.125	7.35081	2.76882	2.31452	8.63172	14.7796	8.88575	6.44489	4.7043	1.28763	20.1935	7.29973	21.6694
							14.5382	15.8337	36.7236	0.825843	1.34719	14.6933	15.836	10.9079	8.45506	9.35618	0.985393	23.7944	9.44045	27.6517
							21.7494	13.3394	8.22096	1.14579	1.10706	33.9863	11.4692	9.08884	6.46469	12.8747	0.375854	12.1139	8.4328	25.3645
							13.8596	15.7276	23.5628	4.90599	2.23889	8.75402	14.7231	10.2028	7.81842	8.31487	0.798455	17.1384	10.4752	21.2073
							19.444	20.0569	13.4423	4.8102	5.83612	45.2166	31.8462	12.2943	11.26	17.4657	3.20652	41.6656	9.02425	67.4181
							17.0285	14.4493	7.10891	2.89728	1.72772	19.4183	13.4629	10.5767	10.8552	9.39356	1.3651	14.0322	8.82054	19.005
							14.2923	14.452	24.184	2.02165	2.69689	13.8552	26.6319	14.8972	9.47361	11.1218	5.14614	35.7456	8.86198	54.2652
							19.5872	19.8721	7.0436	5.39535	3.52326	13.6163	13.7122	8.82849	11.4738	9.70349	3.36628	15.0843	10.2994	17.0145
							24.0377	17.2498	11.0659	6.39971	4.93845	61.5402	35.4866	20.5431	8.60753	20.1282	4.0449	39.2448	11.7169	82.6879
							20.4011	16.9764	8.21269	3.67475	3.87127	46.5777	31.2556	12.0883	8.28856	19.4633	2.75	35.3371	5.57711	58.1157
							17.5226	20.2052	5.66164	5.4732	2.63987	13.9564	13.0637	8.71776	11.3409	11.2337	1.5268	13.5369	8.98911	24.2898
							17.0569	21.1664	19.6588	2.94313	3.66436	14.7739	16.7712	9.73509	7.16366	7.47573	0.604716	34.1068	9	27.1567
							15.3051	16.3285	6.53606	3.58187	2.73197	27.8577	21.8353	6.7076	6.19006	10.9425	3.61209	18.6365	8.29045	34.3197
							22.5051	13.0077	19.9936	1.58997	1.5874	15.3021	16.7956	10.8085	8.87275	14.1607	1.88817	20.0861	6.51414	45.1889
							11.1747	13.3193	11.4016	0.971888	1.249	26.3133	24.2731	11.0964	4.21084	8.45984	0.35743	24.3434	7.61847	32
							22.5772	18.439	5.97256	3.29167	7.60061	32.4319	25.624	9.3872	7.63008	14.1626	1.67988	19.6535	10.9441	51.3232
							13.4006	19.3996	5.74268	2.8113	2.43794	9.39758	17.9899	8.12008	6.59233	5.56206	0.709384	17.4137	8.39859	10.8799
							18.2201	15.6474	6.85132	3.19286	3.83517	50.6423	14.4707	10.887	5.5548	8.63806	0.837723	18.8785	9.00255	36.0314
							10.148	31.2758	7.9521	3.34833	4.87808	7.84906	16.5747	12.8403	9.04499	8.09289	4.17562	25.1292	7.88534	24.2046
							22.028	17.0117	62.6563	3.31493	3.88414	19.0047	29.1104	13.5498	9.24883	10.6936	2.78927	43.6306	10.9689	50.4463
							14.4247	19.0062	5.48247	1.30309	2.45155	9.20412	15.4557	8.04742	8.13814	4.96289	0.459794	17.899	8.14639	16.0948
							20.5979	17.0527	12.9384	4.18973	2.74932	26.574	19.4836	9.10616	6.69932	9.76233	1.32466	24.1842	10.5459	33.4295
							11.6725	16.8262	9.56171	0.81864	1.24181	30.9421	10.9824	8.80856	8.80605	9.79849	0.256927	18.3401	7.64987	21.8237
							19.243	15.9427	38.3282	1.81844	4.0852	29.5475	25.7612	12.7933	8.76536	8.24302	2.27654	43.3198	10.5251	70.2207
							13.384	14.8944	11.7024	0.9712	1.7776	21.4912	13.9312	11.408	7.0464	7.328	1.5408	23.448	7.6192	31.1552
							17.2502	17.761	14.0975	3.43399	4.79206	18.975	17.9827	11.0267	8.50302	7.97498	0.723037	29.0276	9.2692	27.5125
							10.8983	15.4831	6.79661	1.43644	0.766949	13.2924	10.8814	7.74576	6.35593	6.38136	0.673729	14.7034	8.88983	44.1229
							16.8113	19.8617	7.53972	4.00213	4.27589	25.5936	29.4695	11.6461	7.45674	12.0007	2.00496	25.6716	7.22766	44.1716
							16.3612	16.727	9.31776	5.65921	5.55461	35.8026	29.5941	12.0033	8.81908	11.4355	1.63487	34.4388	11.4618	54.4651
							12.4597	16.5751	9.9304	2.06227	2.08608	15.3864	15.9634	10.7418	7.34799	5.87363	0.382784	24.8114	10.6062	24.7125
							18.2337	16.4643	33.2953	2.70473	1.96619	15.8204	22.3073	10.3982	7.99098	5.70473	1.5988	26.6559	8.27198	34.3734
							19.4484	19.1307	20.7602	2.23261	3.91727	25.2266	21.8645	10.4916	8.18225	13.3441	0.376499	26.1547	10.4868	40.8945
							14.2896	16.8642	9.36418	3.73731	2.52687	42.4955	26.3955	11.2985	10.0657	9.68209	2.11194	42.0164	7.6194	62.5627
							16.3361	17.277	32.7963	2.08639	4.05497	15.6791	20.7361	13.7047	8.46597	9.41832	2.63403	25.4487	9.90733	30.9005
							14.4956	16.3742	9.50985	1.08315	1.58972	23.616	15.8698	9.58206	6.19365	6.74617	1.2035	22.4475	9.46608	27.2691
							16.0102	13.6097	15.0026	1.12117	1.47066	21.8737	19.588	10.3316	5.74107	9.58929	1.45026	30.6913	7.3074	53.6403
							12.8696	15.4487	13.6663	1.50968	2.56663	19.3451	24.8229	12.4453	9.45729	6.75228	2.62585	21.6908	9.77904	38.8297
							15.5492	16.7305	7.73156	3.5707	5.3873	16.7213	28.5205	12.1742	7.38525	13.1803	2.22234	34.6762	18.4744	54.043
							24.8381	18.8084	26.0928	2.7195	2.32646	24.8522	18.0288	13.0829	7.47466	11.5563	1.96649	32.6718	8.16667	47.0893
							27.6514	16.206	10.0018	4.92606	4.40229	28.2663	28.3684	14.3402	7.76408	17.5352	2.85915	33.7804	19.1919	59.3222
							16.2401	18.3227	9.07631	0.596184	1.50238	14.0111	13.4181	9.9682	10.5517	14.5246	0.376789	18.4547	6.70588	28.9507
							18.9441	20.2363	11.2467	1.78454	2.92982	31.9984	17.6173	9.64638	9.58936	6.42708	0.420504	24.0927	8.91612	43.7434
							14.0475	15.6953	23.3021	0.738786	1.37731	37.7137	15.8113	11.1412	5.99868	5.29947	0.736148	25.0237	7.83905	46.7124
							29.0775	17.977	11.5199	5.54239	3.49972	89.2319	35.8069	15.5486	9.27063	21.2729	3.80629	48.2678	8.15048	72.2622
							17.6916	16.2367	9.22786	3.49436	2.938	41.7786	23.2665	11.9614	6.56683	12.6449	1.20209	26.2456	11.7568	55.6876
							12.9141	14.0798	4.75358	1.04601	1.40389	15.5849	12.2454	7.95297	5.97751	7.70041	0.476483	11.407	7.30164	29.044
							11.9641	19.5214	8.35878	3.0916	5.28855	19.8244	30.7802	11.1344	6.71679	12.8344	1.9374	35.9809	13.9206	48.2344
							40.2957	20.2228	41.3136	3.14168	3.15131	25.8941	20.6933	12.0578	6.80743	12.7799	1.29849	36.6094	10.1376	52.8198
							17.6248	12.5835	8.44165	1.68941	2.1149	64.5978	15.3339	7.09515	6.53321	18.2711	1.29623	25.1616	9.06284	65.9443
							23.2336	22.2281	16.8759	3.07482	1.80657	41.8285	16.1332	12.4836	9.26825	10.7245	0.90146	35.2026	9.11314	61.0182
							22.7008	17.9439	18.0363	4.07151	5.51705	12.2189	22.0209	12.7932	5.83608	11.0121	1.07261	17.6909	8.71177	24.9967
							12.4737	13.9146	5.93942	1.71301	1.67627	7.40616	21.4032	8.33863	6.62363	8.78252	0.314796	15.5492	7.4578	17.1212
							16.3058	18.674	18.1173	3.84038	5.02885	76.1481	35.6212	20.626	7.92885	16.8481	3.17692	36.1846	9.07115	81.4067
							9.80224	16.2276	16.875	2.70709	5.97948	12.5466	15.8302	13.7873	6.44403	8.76306	2.86007	21.3769	8.33209	19.1922
							16.003	17.9224	8.22831	1.99543	1.49163	22.9787	16.344	9.79756	8.60274	22.8311	0.342466	22.2466	8.77321	32.2009
							12.5785	23.7087	20.9712	3.35984	2.5338	20.4622	17.9592	10.5924	13.0159	8.22962	2.9493	27.339	8.77137	43.7266
							34.9548	17.3245	17.7925	2.05928	1.95164	60.6599	28.5538	12.0109	8.71139	7.57722	0.575663	26.8206	11.8721	88.4275
							31.2834	17.6906	54.5858	3.98004	12.7974	57.0599	19.6038	8.57685	6.29341	2.63573	1.38124	31.6297	9.13673	68.8822
							22.9366	15.4392	23.8873	0.586588	1.37436	24.1481	14.3235	8.65291	5.82903	6.63596	0.843036	18.4842	9.56743	31.4532
							12.0942	13.7578	14.222	1.88341	0.813901	12.3094	11.0964	7.65247	5.8722	5.41031	0.831839	14.8408	10.7758	24.7197
							14.767	18.645	6.321	2.725	3.031	9.049	13.533	10.298	7.41	10.217	2.002	19.533	7.222	28.198
							19.2748	14.6512	17.3214	3.09302	1.89641	20.1163	17.3911	8.10359	7.00423	13.1121	1.42918	48.6427	8.04017	59.0296
							20.3822	15.8576	14.1473	2.25123	3.82815	8.57692	15.126	10.4771	6.47136	7.52455	0.87234	16.509	9.55401	20.3412
							21.1565	17.5538	43.7756	4.7931	2.94493	24.3567	23.4467	11.8734	9.41122	11.0782	2.42357	27.8024	8.87185	48.3474
							17.5774	15.2122	7.07652	5.03826	2.89565	19.3452	13.767	10.4678	5.77739	11.6435	0.38	16.6417	8.12783	20.8539
							13.3658	18.2419	8.11209	0.722714	1.32448	16.0118	18.8171	9.09735	5.13274	4.33038	0.374631	24.3658	9.48673	34.8437
							38.4261	17.6986	7.9642	3.46189	2.81178	9.25635	16.3383	8.92032	6.08776	6.7933	0.881062	21.0058	8.38915	44.0635
							14.738	13.8382	8.36994	1.20809	1.47592	11.6089	11.5395	7.57803	5.72062	10.9865	1.21773	16.6744	6.73025	28.5048
							16.5346	15.2804	8.44988	1.45107	2.79952	10.4988	13.1563	8.89976	5.80907	9.2148	0.609785	18.1504	16.1945	27.3461
							18.1992	15.5056	5.03759	2.05451	1.32895	6.59398	13.8158	7.34586	7.60526	7.9718	1.85338	15.7199	6.94549	25.5188
							17.159	17.6059	7.84099	3.31734	1.91432	12.3029	18.9082	10.8629	6.89308	8.89239	1.30295	16.3612	7.77176	35.4366
							10.4025	18.8686	12.0254	4.30932	3.86864	36.8644	34.8856	12.5212	11.8178	13.1441	1.50424	34.5593	9.40254	66.5593
							19.8997	16.7969	88.263	2.93034	2.08268	14.3691	23.5579	9.98307	7.52279	7.79232	1.42643	25.3711	8.74674	38.0579
							13.3101	10.722	24.6437	1.13007	1.71442	20.2432	16.1357	11.9331	5.10273	3.78134	0.116871	18.4354	6.45617	23.983
							15.8821	15.1474	5.62316	1.73053	0.461053	9.58316	16.1916	7.92211	6.63789	9.57684	0.787368	16.32	10.0695	34.1832
							20.7696	19.4474	12.1096	4.02349	5.12192	46.2394	23.17	10.3926	8.22595	7.99664	1.52685	33.3277	9.39262	69.1678
							8.79213	13.309	6.52622	0.535581	1.17603	8.11049	10.0955	7.33895	6.12921	4.06554	0.275281	14.3258	6.6573	19.3783
							13.1086	17.5714	10.2257	4.87714	4.22286	51.0314	27.9943	14.02	13.3914	19.1229	2.84286	27.4429	9.26286	78.0857
							24.793	18.0526	5.94962	1.54436	2.29244	16.8806	17.1752	7.70646	6.40526	7.63527	1.23549	20.6703	8.02738	38.1084
							17.4874	17.9535	18.8241	3.23869	4.60302	53.4271	29.2337	19.3467	8.65075	16.8405	2.53015	27.5867	9.74874	76.6734
							24.4033	12.0047	4.45283	2.4033	1.08726	8.17453	16.8962	9.61557	7.04245	16.5024	1.01651	16.5259	7.94104	49.7264
							11.8938	14.6425	5.0371	1.53794	2.31872	10.6138	17.6054	8.18044	7	7.98651	0.526138	15.1417	6.89039	15.5868
							37.0785	15.3038	10.6519	1.12628	1.7116	12.0444	15.087	8.26792	5.99317	13.8771	0.675768	19.3464	7.98976	30.7679
							21.4695	15.5089	11.4803	3.56448	3.27336	24.0618	20.3683	9.90193	8.67954	10.6432	1.65792	18.5313	10.139	37.6363
							35.8834	19.7432	17.1663	2.18362	3.41563	50.2841	23.9045	16.9169	9.97643	9.6799	2.72829	20.4479	13.2891	51.6092
							20.6248	13.1104	20.6581	2.99697	3.43419	13.646	12.6354	9.12103	6.13918	13.7882	0.526475	22.3994	6.87443	31.357
							15.6836	12.2964	19.3872	2.02295	1.79541	9.27844	20.006	8.41118	7.48902	20.0399	1.26547	24.8623	8.47305	22.7056
							28.3189	14.5432	16.0689	4.04012	5.00309	7.40844	13.6914	16.8086	7.25926	10.2706	0.992798	17.6595	9.04115	38.2891
							12.5935	13.4326	5.87391	1.55435	1.69565	5.97609	22.9674	8.37174	6.23696	7.49348	0.478261	12.2065	9.06957	30.5239
							14.6329	15.9118	29.5263	3.16711	2.35132	9.72763	17.425	9.17763	5.92237	7.91184	0.671053	19.9961	7.48816	24.1671
							31.0444	15.5357	14.0269	3.23509	2.89942	51.5205	29.0784	12.3918	8.9614	7.35556	0.520468	30.0444	10.0012	76.6515
							57.8333	16.3647	28.0185	3.17094	2.96296	99.7735	35.3134	8.14957	8.12963	5.68946	0.511396	53.9601	12.8234	125.641
							17.3705	15.9324	18.0911	2.79734	4.00716	10.8782	12.8669	8.84852	5.27943	9.52917	0.142272	16.6018	8.22825	35.4995
							16.0771	14.9523	6.19473	2.91886	3.41379	7.22312	10.7759	7.79209	6.30933	10.3296	2.12576	19.8519	16.0487	22.4016
							21.1861	13.8595	61.4506	4.07215	3.32911	16.4949	24.0241	10.4785	8.40886	9.48481	2.21519	29.8658	9.16709	45.0975
							41.653	13.4353	9.35769	2.58143	1.91629	12.6484	25.8493	9.20548	5.41857	12.7184	0.637747	15.0959	8.82344	39.3577
							27.8048	13.3348	19.3419	2.64957	2.25214	20.6125	18.9459	7.47293	8.62108	16.8405	4.19088	21.7422	12.4501	48.5741
							21.5071	16.4109	19.3451	2.56911	3.28789	41.939	19.3928	10.4318	7.97998	7.88465	0.703527	28.5672	7.59295	43.8732
							12.7252	11.4911	5.14634	1.05366	1.4813	5.13496	17.1447	6.35772	4.1122	7.52846	0.16748	13.8146	7.29268	26.4894
							13.8958	13.0625	11.1396	3.50208	3.50417	20.6812	20.7083	11.3562	7.89375	18.8417	2.56042	22.5063	5.98542	35.6771
							19.1516	16.9779	10.6593	3.4065	3.86172	20.1283	14.1262	9.00541	6.7955	12.6093	1.59267	15.9538	8.42191	31.2162
							12.3926	14.9968	11.1309	1.63489	2.26979	19.0953	11.7254	7.76737	6.61874	6.23748	1.48304	12.5541	6.34087	30.1583
							18.4313	13.0992	7.78817	4.28817	2.2729	26.2462	19.6011	9.89122	7.58397	9.19275	1.74427	24.7233	5.35878	46.9943
							26.1654	15.4276	55.7715	3.79325	3.06311	34.9249	17.3689	11.0316	8.74429	13.0022	2.99129	45.7813	11.5223	56.3841
							30.7517	16.4221	28.5366	4.05379	5.4469	12.5407	18.3007	15.7103	7.76552	20.0607	3.50207	34.6345	11.2841	37.1779
							28.0693	17.4211	7.44764	3.22419	4.90929	7.09513	16.8075	11.7176	7.46534	6.66962	1.059	23.1335	9.30678	25.7611
							15.1449	13.1371	5.36455	1.57414	2.36901	14.7402	17.9264	8.45596	5.75139	10.3958	0.862876	14.369	8.13601	18.7637
							15.3088	15.5429	25.3701	4.28799	1.81985	15.1642	22.587	11.0527	8.43505	9.59191	1.61887	20.7451	9.4277	38.8738
							10.249	14.8538	5.21344	1.40711	1.72332	5.07905	15.4427	8.18577	6.71542	5.98024	1.39526	19.1818	9.71937	16.4071
							31.4442	14.0647	6.77789	1.34562	2.13944	11.9542	15.0857	9.49701	7.46116	7.90438	1.22211	18.1046	8.54582	21.3745
							24.3455	17.6364	19.8545	3.07273	2.34545	70.9091	41.6	9.47273	17.9455	13.2727	1.05455	42.7273	12.0182	80.1273
							23.3122	14.2195	26.9385	2.28382	2.61684	21.2829	20.5402	10.0634	8.34153	7.65941	2.74929	27.5525	9.62157	51.9991
							15.0787	13.6826	7.48596	2.0618	3.19101	9.95506	14.0365	8.15169	6.80056	6.46348	0.615169	18.1489	7.95506	21.6152
							19.6216	16.5563	39.7658	1.60586	3.45495	51.3108	19.1914	10.1081	5.26577	7.36937	1.11712	28.1306	12.4257	55.0405
							21.9889	14.9905	18.1918	1.54992	1.44216	33.9002	23.5864	10.3788	7.53566	9.47544	1.38986	18.6181	10.9556	53.4231
							15.3619	28.7587	7.2254	2.28254	2.68254	10.3968	15.619	9.51111	6.26984	6.0254	0.568254	17.1397	7.88889	19.6
							33.2884	16.6832	34.1105	24.8453	4.29474	11.0779	14.9632	12.3832	8.97789	12.0516	0.996842	23.0558	10.26	34.8284
							15.2227	16.9582	5.11062	1.4696	1.79634	14.8168	15.1956	8.57582	6.32234	7.66374	0.913553	19.8667	8.45201	20.8505
							20.744	14.2204	40.1752	4.29276	2.80273	20.9213	20.3631	8.49528	7.66527	8.34418	1.50052	25.8059	8.36831	49.1752
							12.1951	13.0075	16.1886	1.93891	2.64202	13.9132	17.0439	11.5284	11.0536	9.79636	0.969989	17.2733	9.27653	17.7299
							17.7724	14.7181	42.2565	4.00635	4.197	30.9671	23.1242	10.2733	9.24437	7.33564	1.85095	34.3819	10.9289	41.5061
							12.5	16.2901	8.39761	1.86007	1.09044	7.56655	13.0648	12.7116	5.65529	6.60239	1.4471	16.5939	7.09727	30.4471
							23.8946	16.2608	56.1021	2.26082	3.51942	31.3085	18.5028	8.58935	7.68701	4.85239	1.32408	26.3707	10.6504	43.7436
							15.9162	13.6766	9.23353	1.92814	0.916168	22.9222	17.2635	7.61078	7.61078	6.34731	0.838323	28.7904	8.94012	30.6407
							31.9154	15.2987	12.1145	8.28194	4.68282	11.489	26.2784	10.6634	7.2837	13.3128	1.71366	21.6996	9.11101	29.2432
							17.914	15.8136	12.5893	5.52412	1.56714	27.382	22.3259	9.53325	7.06649	5.37288	0.947849	24.1969	8.26467	24.2464
							45.6526	15.4871	6.90257	0.988971	2.95772	11.3915	14.3989	6.61581	5.73346	5.92279	2.32169	17.5956	4.8511	17.1691
							13.6252	12.9694	6.50631	2.28829	2.1964	7.39459	12.9928	7.51351	7.72072	8.5045	0.863063	14.818	8.27027	28.7189
							17.8181	16.3812	18.0606	5.88861	3.6052	37.073	32.1312	14.9926	17.3502	17.2129	3.10149	27.6275	9.76361	89.8441
							16.9425	14.7888	6.76398	1.51242	10.4814	41.1165	13.7547	9.13509	6.53416	5.71584	0.776398	19.4488	7.63509	33.1351
							28.4178	14.485	11.0881	2.48592	3.64941	17.0899	22.8547	10.1708	6.85831	13.8229	1.07175	18.4124	7.24251	36.9264
							14.515	15.3081	21.3249	3.29603	2.33574	24.6955	23.9663	8.82431	9.20096	13.4801	1.80024	26.5054	14.0866	32.8267
							26.1438	13.3436	16.6729	4.74047	3.05392	8.79727	18.8052	15.9015	8.81812	9.33717	2.33573	20.4436	8.73329	29.7254
							36.0992	15.5615	12.4524	2.05159	2.06746	21.9187	20.0456	11.1845	5.88492	4.81548	0.285714	17.496	6.08135	56.2242
							26.9435	16.8965	12.7254	5.05731	4.2284	39.7553	36.6997	14.7066	12.278	20.6553	5.11292	27.4902	9.97177	66.0419
							17.8753	19.1976	10.8718	4.67529	4.34353	52.2482	53.5588	15.7341	10.8012	19.6624	5.26471	30.6212	12.2318	81.1953
							17.1807	19.2358	21.2472	2.00405	2.91005	7.97569	15.9392	8.86791	6.73825	6.72042	0.788493	22.1548	10.3047	34.2212
							12.6585	16.1433	3.51524	1.15244	1.43902	6.44512	13.8445	10.1768	5.87805	9.81402	1.88415	13.4543	8.83232	10.6646
							33.0574	14.8115	11.8989	3.63582	4.02314	31.2751	22.2399	15.1791	5.89374	11.5124	1.25364	26.8389	6.64439	42.8775
							17.2598	14.1186	7.38431	7.75294	2.57059	31.9676	13.3245	10.0343	7.67059	9.91863	0.453922	17.902	8.74412	29.7471
							14.5568	15.5873	7.06925	3.47368	1.6759	9.37673	21.1219	11.9917	6.74792	7.24377	2.80055	15.0554	9.27424	24.3934
							11.4655	15.4682	17.1379	1.67772	2.25729	14.6923	19.7162	12.5663	7.60743	5.94164	1.59151	20.5119	10.0796	44.8966
							21.0781	18.3856	15.4392	3.00407	3.38018	12.389	14.7617	11.7936	6.79362	21.2546	1.55058	48.038	8.58588	43.9212
							16.609	15.8042	12.786	2.2998	2.91415	8.4943	17.057	10.4748	6.89001	7.26693	0.360832	17.8498	9.34541	19.2475
							27.9946	14.469	11.7519	12.5582	2.11643	7.76931	13.6181	9.63765	10.7671	9.40479	1.60827	32.7835	8.98912	26.0522
							11.6212	14.0837	4.26502	2.59871	2.49785	6.02468	11.9356	8.54292	5.4324	9.6191	1.6588	13.9249	6.96888	15.867
							27.889	17.3081	15.3205	3.4222	5.60581	34.1639	26.25	16.083	8.68776	14.7064	1.68465	33.945	8.97614	57.6826
							14.8896	13.8671	38.5971	1.36196	1.98978	23.1718	20.5112	7.44581	5.67485	5.85072	2.17791	29.1902	8.0409	46.8609
							18.628	16.7423	12.6761	3.8169	2.058	17.1069	14.7614	10.4432	9.25269	12.3099	0.710025	25.749	8.77051	26.3239
							27.6924	17.467	5.53807	4.43553	3.18274	7.76345	13.2883	10.4528	5.55228	11.4538	2.70355	17.8802	9.72284	20.1239
							32.7026	15.7895	9.26974	7.13026	1.84211	10.6461	25.9539	13.7197	6.46316	7.36316	1.64737	17.0092	8.65658	30.0224
							11.76	17.6	7.52	3.96	3.16	7.52	16.88	9.88	7.44	7.48	2.52	20.08	14.12	18.96
							13.8589	15.4908	34.3883	2.84312	3.9369	31.2559	18.4058	11.3216	5.36284	16.4443	0.599474	25.2629	9.5092	77.2568
							11.8584	13.8837	14.2389	2.61099	2.86469	23.2918	18.8436	15.7082	10.0951	8.54968	1.06554	19.315	10.3953	65.4799
							22.5338	16.8418	59.1771	2.47117	3.76194	22.4061	24.7562	10.9547	8.99588	8.27677	2.16969	45.4811	11.2133	42.7125
							11.4969	16.0662	7.15538	2.17846	1.46154	25.6246	20.2262	9.26	6.91538	4.58154	0.672308	21.3754	8.04923	25.6569
							27.9688	20.3125	8.20924	1.12908	1.98098	10.875	16.9416	8.45109	4.67663	11.9198	0.199728	22.0992	9.67527	38.2188
							18.7366	15.3583	10.7215	2.36176	2.92641	30.0206	12.7146	8.24415	6.77098	7.9773	0.666437	19.7125	8.68088	26.5605
							15.6479	13.2249	14.246	4.14195	4.30429	11.0618	19.5917	9.42305	8.70766	12.0654	1.09698	15.9417	10.8728	33.3099
							18.0279	19.743	11.1269	4.98762	4.72136	39.8607	62.5201	16.1331	9.0774	38.3715	4.39319	37.3158	10.3467	97.356
							15.9622	17.2039	17.5998	3.26915	3.14401	39.9115	16.2454	9.70982	7.52211	10.2816	1.8808	30.5448	8.53398	45.1359
							11.8077	16.3931	7.57963	2.13486	2.50933	5.57963	12.9641	7.63702	6.20086	7.03013	1.07891	17.8121	8.02582	22.7575
							31.7754	13.2628	14.939	2.52726	3.09357	19.0797	19.3849	9.43043	7.29211	5.93572	1.06428	18.5858	8.84215	34.9357
							21.616	24.0973	17.6534	4.39651	2.30424	59.5362	28.0524	15.6085	7.67332	8.12718	2.74314	39.7107	10.6259	60.8928
							15.1066	18.0704	9.51258	4.69165	2.01509	8.20624	15.9437	9.21328	6.98038	9.39487	1.82847	18.005	7.53773	21.4049
							17.0838	15.2232	93.6977	2.58569	2.35782	17.806	23.4576	11.4821	8.7194	11.2486	1.66949	33.3183	10.1544	44.2938
							18.2748	14.3307	18.4907	6.89752	4.31832	19.8494	18.8913	9.54503	8.60248	9.81522	1.68168	20.6724	7.00621	49.5963
							22.6533	17.3677	16.6233	3.30654	2.57109	23.8476	21.3671	9.56269	6.62028	6.40252	1.44871	23.6101	7.27235	27.3551
							20.159	16.9266	33.6726	2.15353	2.73234	9.65489	15.4443	18.6467	6.96603	13.6522	1.0625	28.1807	10.4633	26.4307
							18.7424	19.4024	22.8114	4.8064	4.65825	46.1263	38.0236	18.7525	10.9545	18.5556	4.56229	33.4731	11.3906	92.4832
							10.569	12.4936	9.20484	2.23755	3.40754	9.86131	13.7774	10.1195	6.42176	6.58321	0.472973	20.6394	9.09175	22.2674
							13.6932	18.4024	10.7729	2.3745	1.73307	22.3665	20.6494	11.757	10.8645	6.28685	0.645418	24.5299	10.2629	34.8685
							22.555	14.8954	11.0925	4.04826	10.5054	50.0643	26.4142	15.0603	10.2346	20.7587	1.02011	28.1957	11.3137	60.7654
							18.7455	16.2966	13.6966	2.71724	3.40621	14.8234	13.7855	8.02138	6.15586	8.27517	0.595172	23.1876	13.8048	30.9628
							20.7185	15.6663	11.2273	3.26069	4.12722	45.854	24.8916	19.3055	11.805	14.3191	0.907195	20.6861	8.4463	66.4275
							13.0775	14.8475	7.5908	2.6707	1.61501	10.6465	16.5642	11.063	8.94189	6.63196	0.525424	20.6441	5.88136	38.5351
							19.3424	17.5192	11.1495	4.1153	5.09713	37.3809	35.6499	16.9064	9.45423	20.3732	5.68623	25.4584	9.07407	53.0825
							25.3513	14.9641	5.36454	3.32537	4.47078	8.48406	18.3028	9.97078	8.32005	10.4535	0.682603	17.8028	9.42297	19.8446
							13.1146	15.4021	12.6542	1.92083	5.70625	7.62292	19.1854	8.86042	8.01667	6.70417	1.13333	22.4312	7.54583	27.5437
							20.4479	15.6962	13.6408	2.02882	2.41242	18.0953	23.7916	11.3902	6.45676	10.0222	2.28603	28.7738	7.25277	56.7605
							27.9173	19.1583	20.9424	4.42086	4.01439	41.7158	42.5576	16.9892	12.9604	24.7338	6.2518	36.2626	13.5683	153.165
							16.4972	15.1798	13.1998	3.95893	3.25416	69.5782	27.2009	10.6071	9.53829	26.5627	0.867925	22.6537	7.98224	92.8324
							49.8372	21.2093	8.95349	4.13953	6	10.8605	15.814	9.46512	7.93023	10.3953	2.37209	20.2093	10.0233	30.7442
							16.8296	13.1124	7.19421	3.07155	3.13458	28.1039	20.4157	9.55707	7.40545	8.86031	1.25043	20.7274	7.62862	44.0256
							14.8516	14.7226	11.0968	2.18387	2.26935	40.0597	18.3	8.77258	16.5629	8.35968	1.73548	21.6435	8.3871	36.1694
							18.0964	12.8588	18.5859	3.12023	3.6021	21.2309	22.0859	8.5124	7.53435	5.61641	0.655534	29.9399	8.92939	36.5429
							21.6604	17.5521	14.7042	5.38333	6.05833	42.1042	33.2083	15.2625	14.7875	17.9604	3.07708	36.9396	11.5979	86.3479
							21.6247	17.0143	12.0328	7.22613	6.57995	40.0137	35.4899	16.0382	9.6074	29.3121	5.27387	34.1307	11.071	60.8532
							12.2218	17.7133	23.8532	1.33447	5.5529	17.4608	16.9386	8.64164	6.54266	6.44369	1.70648	38.5802	10.2799	38.7065
							54.5588	16.0882	7.41176	4.44118	4.97059	14.2647	14.3824	8.44118	7.11765	9.26471	1.61765	17.7647	8.64706	32.2059
							25.6171	14.9152	12.4871	4.83046	4.84195	70.8506	37.6171	15.8815	20.5129	14.4935	1.67457	28.023	10.8319	58.7974
							24.2943	13.8467	7.00474	2.93428	3.56009	12.1451	19.0876	10.7276	6.22735	7.65127	1.14861	17.2303	8.69864	28.1492
							16.332	15.3137	10.3039	3.00589	3.35822	25.9214	18.1978	10.5455	8.97577	9.86968	1.40013	23.4394	7.70465	30.2574
							33.7817	18.5812	59.1371	3.66117	4.10025	40.1942	20.5317	13.0533	12.5381	10.7081	3.3566	37.6992	14.0812	59.2424
							18.3414	21.9811	18.3725	4.25371	4.11336	43.6653	39.3212	14.7814	8.7112	18.1552	4.9919	32.2362	11.5142	108.501
							18.3066	15.8467	11.8969	3.58209	5.79647	93.8725	37.3419	20.1981	11.0434	20.498	2.75577	30.2605	10.1194	92.5441
							32.0225	15.8992	10.6698	4.33156	2.77719	51.5676	28.1207	12.2719	8.51194	12.2507	4.5305	38.8674	9.98276	67.5703
							16.3028	13.8566	16.8735	4.25299	5.85857	46.2948	31.5986	14.6564	8.86653	11.5349	2.34761	26.5717	11.5199	83.738
							18.6034	16.4713	17.7931	2.79023	5.57759	11.3793	26.7356	11.8534	8.23851	11.7644	0.997126	21.0345	6.72414	29.8822
							19.6176	19.8148	8.53773	5.59924	4.07673	8.5948	24.9803	9.98985	5.55168	10.3266	2.53773	23.4223	13.4807	23.163
							15.4786	20.3346	19.4229	3.57528	4.34015	17.868	23.882	13.3513	6.88011	12.0836	2.34387	21.3467	10.5307	38.2147
							22.1888	15.7916	12.3909	4.91825	4.33851	24.5521	35.8975	13.2619	11.1169	17.4375	2.90558	35.4617	11.7737	80.62
							17.3843	13.4699	9.4375	3.09259	3.79861	88.1806	52.9606	13.6991	7.34028	16.1181	1.55324	23.0787	9.10417	88.5532
							13.1061	20.9497	50.1369	1.5838	1.6257	13.0503	19.9609	12	8.03631	4.84078	1.43855	29.162	9.48045	36.4246
							19.6451	15.161	8.30418	2.64259	4.44867	32.9962	30.2624	9.44613	8.42839	10.455	0.797212	23.673	6.41318	53.0114
							16.8508	17.2461	42.632	2.67432	1.25108	16.878	16.3106	8.3099	6.80129	8.54806	0.535151	46.5495	10.8623	39.5359
							26.621	17.2755	65.9282	2.78798	3.00167	34.3481	22.2337	12.8155	9.66361	10.0376	2.77629	35.9057	10.2629	57.8998
							18.1156	16.5333	13.1304	3.51259	3.77333	89.3215	30.603	13.4711	8.68296	25.1956	0.856296	23.7007	8.69037	89.4533
							19.7754	14.0975	10.0054	5.523	7.86441	45.1235	21.8995	15.5182	10.8541	10.2603	1.84564	28.7064	7.89709	47.6453
							15.2266	15.1906	12.9209	4.2518	1.17626	6	22.3633	10.3129	6.72302	9.41367	0.352518	24.446	6.17266	34.6259
							19.0585	15.0607	15.369	1.7171	3.90551	15.9106	26.1119	11.788	8.03937	7.43532	1.65636	24.0174	9.80596	41.3521
							24.8904	16.5954	13.1729	4.83244	9.45009	39.4287	36.0089	17.3922	12.9225	16.0668	4.70232	34.9474	9.23173	75.8556
							23.4589	15.5229	9.88747	7.69744	3.52763	69.4353	35.1651	10.1334	8.32547	20.343	2.18935	33.8086	7.13073	73.2608
							14.7988	14	20.7465	2.63179	3.29376	15.9215	27.3038	10.9276	9.74648	9.09658	0.806841	27.0302	5.24547	37.7485
							14.478	16.4847	13.4492	3.27542	3.45593	16.9576	15.3788	7.64831	7.43305	6.9822	0.585593	20.8008	7.88559	35.1517
							12.3437	18.5013	8.11072	3.06289	2.9442	10.4694	16.8459	10.5483	6.24889	6.46678	2.07795	17.5518	7.83437	16.5642
							15.7686	16.2314	8.19119	5.94214	3.13333	50.6704	23.2667	13.1824	8.2717	15.4541	2.57987	25.2843	8.40503	50.0138
							22.9325	16.492	43.2042	4.17685	3.66399	42.1061	24.1559	16.2942	11.2186	15.701	1.96463	41.9936	10.1141	58.9116
							19.0834	15.934	8.68108	3.97754	4.774	95.4745	36.6521	11.017	8.98332	13.919	2.00749	23.1909	8.21511	65.1702
							18.6287	18.1399	11.616	4.84388	4.81857	38.9184	36.3854	13.3734	9.48383	14.5302	4.16737	31.9986	9.84107	65.8256
							27.158	17.5695	12.3704	6.58509	4.98888	64.8554	35.4227	14.8009	13.7497	14.7775	3.44383	27.3682	9.58176	84.406
							15.8593	17.2941	8.82353	4.13811	4.26598	63.2839	36.9668	15.3095	9.58824	17.2097	1.30435	23.0588	8.87468	73.6547
							25.73	20.3485	17.6593	2.9168	3.37677	55.2418	34.7582	16.9309	11.6923	14.0628	1.50706	32.7002	11.1303	108.728
							22.993	19.7471	9.88863	7.59165	6.69142	66.3805	39.7541	16.4524	11.4896	19.7865	7.25754	48.232	10.8283	91.7773
							23.9849	15.7731	11.9345	4.41261	5.25462	64.558	39.7479	15.7588	8.96555	21.7269	1.68319	30.5622	8.71765	80.7941
							14.1254	14.7506	7.81285	2.82398	3.72028	15.2332	19.9256	8.94891	6.84977	10.3364	1.21548	17.4112	8.25999	29.0946
							31.0989	19.932	11.4834	3.59134	9.3086	42.7347	33.4255	13.7465	9.85497	19.9033	7.5683	34.1984	9.40697	80.0056
							22.3192	14.5895	17.6337	8.27024	3.67702	32.9124	32.3145	15.5414	10.2919	19.0527	3.11299	43.3427	8.64407	71.9605
							13.8376	17.4507	12.5164	1.2427	3.05657	10.9854	15.0657	7.81934	7.29745	5.39051	2.32299	31.2464	8.12409	41.6715
							14.9739	15.1158	8.95399	3.55982	3.39187	89.7017	37.069	14.8037	12.6104	15.3044	1.21012	27.2462	9.5138	69.7906
							20.6943	15.2808	11.4159	4.65758	4.65758	79.3768	32.1564	13.2121	9.3436	19.4822	1.64336	23.9419	7.19905	73.4206
							23.2678	16.7234	12.6352	6.28229	7.37366	87.9672	35.477	13.4972	10.0384	22.2962	2.95463	39.7675	11.4033	87.5243
							16.3575	16.4194	7.3629	3.94624	4.37097	33.5672	26.8387	13.9651	14.0941	10.7823	2.63978	23.7634	7.80108	87.1505
							30.5115	15.3672	10.7023	4.07939	1.75649	7.8855	14.4885	9.59389	6.34885	6.85573	0.68626	18.8634	12.3817	24.9718
							24.951	15.938	8.6148	6.70185	5.78672	20.7845	25.5071	24.4233	34.5365	17.2067	3.32862	36.6115	8.13711	44.9499
							17.996	12.2983	8.27453	2.22993	3.23588	7.15659	14.6521	8.88305	5.46085	6.43806	0.462834	16.9227	8.17146	16.0545
							30.0152	20.2832	19.4678	3.06448	11.0367	29.2807	27.2731	16.8091	9.46271	17.6877	2.00253	29.7168	11.7004	48.3818
							22.5611	19.3047	9.51812	3.55034	4.36107	34.4926	40.3356	21.3154	9.85235	18.2	2.95168	33.9369	8.84295	66.506
							14.9415	17.241	10.5611	4.84833	3.89589	109.325	43.0662	14.7693	10.2551	14.9859	1.66003	34.9717	9.6144	90.2596
							23.6667	22.3301	55.0971	3.57605	7.31068	32.1036	23.3204	30.6278	10.5793	8.54045	2.40453	60.5016	11.0097	78.165
							17.6519	13.7336	14.9558	4.75624	5.39456	91.7132	38.0975	14.5431	9.59864	17.8175	1.84127	27.0011	8.84921	83.924
							17.3286	16.7054	14.5595	2.1636	2.16501	14.7203	17.2868	8.65156	7.04533	10.614	1.03754	15.9504	8.11473	38.153
							14.7482	17.4228	97.3848	1.77435	2.95962	11.6936	24.4133	10.7458	7.25891	6.73634	0.71734	36.8527	9.68646	29.5819
							16.3268	14.2319	9.24131	3.09671	5.04413	78.8723	37.4066	12.2836	8.90141	18.7765	2.52864	26.3897	7.71925	61.7117
							21.5959	15.0122	9.56009	4.95994	3.83548	55.7804	35.8834	13.9814	7.35694	20.5322	2.72961	23.2024	8.60086	69.7639
							24.0631	16.5429	16.0025	2.61869	3.2197	21.9116	20.9571	12.0328	8.83081	11.5833	1.17172	29.9874	10.0808	55.0253
							27.6965	16.2683	69.9783	4.56504	4.31436	36.2981	31.626	12.2561	7.72222	14.9919	1.82656	52.2873	7.73577	83.6125
							23.6004	13.0699	10.9924	4.82096	4.30786	73.1485	35.19	11.0993	9.07205	16.6703	2.42795	31.2031	7.48581	64.214
							25.7588	15.456	11.5898	7.29134	4.46815	40.6535	32.1267	12.2033	8.46242	15.4474	2.14245	27.4324	6.65497	66.6528
							20.8784	16.8434	10.3822	3.9386	2.43484	100.484	31.8546	24.6203	11.8258	16.6679	1.70927	26.1203	8.77318	96.4724
							27.1797	14.327	6.94073	3.97132	3.31644	53.6004	30.1338	16.979	11.0296	19.675	1.81836	30.2055	6.61472	55.1042
							20.7595	14.6849	29.7274	1.71441	3.59896	36.8333	21.4661	10.6797	8.03559	9.11111	1.57378	28.0469	8.22396	64.9089
							29.8778	18.8728	12.6625	3.86272	1.767	9.6801	15.932	9.6461	6.43325	8.46977	0.93199	27.4433	9.44836	26.2607
							22.8425	14.0449	5.80945	2.68425	4.01339	39.7362	28.2614	11.6213	8.94567	25.3709	1.23071	20.0213	5.79213	57.0283
							29.6193	17.5585	9.2327	3.84845	5.61217	22.6527	38.3437	14.3854	16.5931	14.5859	1.73389	40.2637	6.12411	54.9594
							21.5632	15.9538	7.98556	6.01444	3.12202	41.1791	38.3856	15.9487	13.8426	22.9357	1.47581	27.0368	6.98628	60.2412
							22.8193	14.2584	33.1292	4.27462	3.01807	25.9828	19.1093	8.20777	8.06594	7.31256	2.31165	41.14	6.40199	39.6323
							12.9617	15.5737	10.6401	3.03835	5.06637	9.85398	17.5855	8.93363	7.57817	6.18289	6.5944	20.0324	7.55457	26.9027
							20.8011	16.4151	9.97297	25.0757	1.75351	9.84541	13.5016	10.5124	8.58054	5.85297	1.46054	21.4941	11.24	23.8973
							63.5416	18.3173	54.9069	3.17207	7.47814	41.3456	32.9154	15.6939	11.5656	13.0564	2.65867	32.1707	9.86883	84.2934
							48.5886	25.7529	12.5991	4.64802	6.62587	62.6807	53.7016	16.6049	10.5268	12.2949	2.77739	32.6422	11.2156	98.1375
							12.2168	13.2754	64.1426	3.4668	0.957031	4	10.8672	8.23633	5.38281	4.21484	0.164062	30.8906	8.55273	41.8477
							19.4485	18.8309	9.83871	4.12539	5.06608	31.9865	33.0432	17.4579	9.50416	15.8543	0.654527	20.6113	9.08949	52.3892
							25.5669	13.791	10.6496	2.69536	3.16189	14.2705	21.0055	9.52527	9.40164	8.26434	2.71585	17.4699	9.5765	34.9843
							16.1538	16.095	8.90925	4.13341	5.09495	64.9387	33.6088	16.1322	8.90865	12.9916	3.74459	35.9453	7.78606	67.0571
							26.6181	14.2122	7.42978	4.89352	4.16898	24.2238	27.1559	14.4444	8.625	12.5293	2.02546	26.0293	7.19907	49.9722
							26.8892	15.5012	16.6024	4.24819	7.64578	26.4048	17.7373	13.3952	8.6506	7.94699	2.04337	24.2096	9.65301	60.641
							20.1352	18.3239	15.8749	4.81029	2.90212	25.0858	22.9213	11.4349	8.22301	8.30676	1.7891	27.0283	9.42785	63.2038
							24.4257	14.968	7.83321	6.25819	3.25895	34.0929	36.2688	14.8698	9.64966	17.4265	3.00228	29.9398	8.74867	62.1432
							19.4836	13.9942	8.00234	5.1764	2.98248	43.6308	33.1577	18.1717	10.4428	16.3294	4.29907	53.3446	10.4544	74.4661
							33.7386	17.9062	9.54803	6.25316	7.36858	41.3232	45.6456	14.2986	9.13254	16.2048	2.1787	22.0268	8.92256	48.411
							19.4287	13.8084	7.98574	4.95811	2.5713	52.1283	30.5267	18.4617	9.91889	21.0561	6.17201	25.9554	8.18271	64.8922
							17.84	15.4695	8.61768	3.16438	2.46638	23	17.5118	10.2148	6.87422	5.62391	0.585928	21.4552	6.86177	26.703
							18.0358	15.4577	8.29153	4.46906	7.09935	93.8697	40.9821	14.3225	8.34202	16.1694	2.78339	25.7459	9.0456	80.4169
							29.3255	15.8475	14.4737	2.0248	2.79789	8.12895	20.3329	10.4389	5.49659	8.84563	1.12647	18.964	7.95536	24.602
							33.0063	18.1551	9.63417	8.15618	3.3826	34.9308	29.2075	14.827	7.37421	9.90147	1.28092	35.1918	6.60377	56.6866
							16.0543	16.2515	8.3673	4.36364	4.94868	83.0784	38.1818	13.2537	9.80425	15.6767	3.02786	28.8776	9.97581	71.1481
							21.64	15.585	12.265	11.0475	8.0425	78.76	51.765	23.0825	11.6325	27.2525	4.1825	30.1	10.775	87.0875
							19.9016	15.6399	10.785	3.96632	3.60622	56.1684	30.6347	14.7642	14.5855	21.7073	0.642487	31.7979	9.04922	64.4534
							33.6307	20.8281	32.9034	2.55748	5.0061	79.7579	45.8006	14.6358	12.3093	10.7304	2.35504	37.9644	11.6104	99.7202
							12.8799	17.9475	39.2739	2.4015	2.64728	7.60225	14.6773	7.86116	5.4409	6.99062	0.829268	27.5722	9.42964	22.1407
							11.4304	15.2822	11.8281	2.53871	2.46785	8.81102	18.4836	6.75066	6.54134	7.30709	1.04659	15.8583	8.41142	19.5833
							14.6365	14.6038	11.9007	2.89176	5.88183	25.3138	22.5819	12.2036	8.56306	8.62363	1.14995	27.3208	9.07746	43.8312
							21.2975	20.6816	13.308	3.42282	6.17375	67.2483	40.3751	14.437	11.2983	10.1335	1.76063	31.1432	10.7569	83.7457
							27.1072	14.7351	7.52986	5.34609	4.98315	39.2726	31.6172	18.4242	34.5544	21.6907	1.72129	25.2328	6.69832	52.8775
							17.9917	17.5232	28.3127	3.79429	2.44828	8.44471	14.2021	9.48633	6.01546	5.68252	0.828775	23.434	10.0321	33.6029
							28.6537	18.2839	11.7809	3.79329	5.36337	43.5936	40.1396	14.3286	12.6019	8.82273	2.85395	54.947	12.9411	88.1243
							17.3401	17.6744	8.89314	6.26498	6.76751	28.9177	46.091	14.1278	10.0946	15.5668	5.61516	60.3646	8.82816	115.513
							25.6348	14.4694	6.37057	2.36627	3.64662	13.9731	14.3899	8.03545	5.28571	6.67991	1.80344	22.5908	6.55424	29.7615
							23.5656	15.5724	7.27087	8.11244	4.41056	26.4651	34.5281	14.4957	8.65928	18.3884	1.7155	31.0085	7.28961	79.4855
							27.474	17.0249	9.55882	5.22624	6.27828	52.6425	35.4695	11.0124	8.04299	17.6414	2.26471	24.0916	12.0814	61.9174
							24.9794	17.8366	10.1901	6.11622	4.32446	113.006	43.9903	19.8462	9.41646	29.3099	2.546	27.2591	9.24697	92.0266
							14.7799	18.9498	18.2281	3.15507	9.05701	12.3865	20.3158	11.0935	8.44698	8.03079	1.33295	39.8666	8.18016	30.7377
							14.5466	20.7298	66.295	1.91615	1.95963	6.23602	11.5776	8.86646	4.72671	6.73292	0.468944	19.6087	8.82919	23.2453
							17.573	16.326	13.483	4.98783	7.28224	24.8637	38.8163	18.4793	10.5377	18.5438	4.09124	34.6715	10.562	68.9075
							18.1381	23.2302	15.1639	2.60958	1.90976	5.85083	11.4586	8.8453	4.6151	8.00552	1.47514	14.046	8.7919	29.6464
							33.5419	18.202	9.67149	5.88643	3.19741	53.7706	28.7607	14.8841	10.6044	16.3407	1.11814	29.2729	10.0892	53.3521
							21.078	17.5127	11.1715	5.88109	2.39376	41.3353	41.0838	17.0799	9.1501	13.6082	0.824561	28.3567	6.38207	70.924
							25.7165	15.0111	25.8044	3.12689	2.8475	19.6834	23.6816	13.007	8.8865	10.8679	2.922	33.6845	8.57625	51.6705
							17.9628	14.9838	7.55825	4.94822	5.93689	73.6173	44.3155	14.716	10.1642	15.2403	3.32362	26.7168	8.56472	81.1408
							27.5196	16.0789	11.6093	3.65503	4.78025	50.3642	31.5713	12.0144	9.69175	13.8555	1.05178	30.9223	10.0006	58.7562
							16.5853	14.9303	5.94214	3.41766	3.96736	7.23887	14.0757	9.04228	7.48591	4.67656	0.421365	16.6283	7.94362	14.6936
							9.41739	18.5896	8.09391	1.1913	1.96348	7.18435	14.2974	8.13565	6.16348	6.29913	0.311304	18.8052	8.41043	14.3722
							16.9539	15.3847	13.0334	1.3911	2.99523	27.2448	20.779	12.682	8.00795	8.30207	1.57552	22.1002	10.1765	53.1638
							28.2952	17.7797	8.6652	3.85903	7.5815	53.9604	43.0264	23.5022	21.9075	35.4229	0.709251	33.5242	8.09692	82.7093
							19.5247	17.883	8.63472	5.52632	3.2828	43.2969	31.4501	16.106	8.16575	12.6214	1.95365	34.8531	7.61744	54.3692
							17.6035	14.4131	6.46287	4.93151	2.94232	54.6006	31.8782	16.7037	8.79236	13.6575	2.3266	27.4838	9.17808	55.3807
							22.0816	15.8739	14.2999	2.00502	2.99875	16.692	19.1637	12.1945	7.58532	6.93538	2.1192	23.2246	11.2139	43.7861
							27.7299	15.6985	8.33083	6.92292	4.79263	30.6146	32.9427	13.0532	8.78649	23.3165	2.68895	34.9802	8.38472	70.5914
							31.8582	20.6602	15.6821	3.77514	2.82011	23.0437	22.2617	9.18051	6.9138	12.4422	1.69769	31.5803	9.07183	49.3585
							24.8091	15.8305	10.8436	3.71695	4.89013	41.4562	37.9702	16.5875	7.8594	28.2579	0.79702	32.189	7.67318	68.2942
							44.5307	11.5625	7.4089	2.14301	2.08581	12.3294	25.2998	12.0498	6.86547	9.30191	0.551907	20.0932	11.7044	46.0339
							28.2066	15.4879	11.2374	5.38462	4.80879	111.415	40.1956	18.0747	8.84615	22.5538	3.04176	31.9626	11.2549	82.0681
							25.5425	14.6314	9.08129	4.63516	3.34405	55.8658	33.155	21.794	9.05104	19.5879	2.16824	27.7278	7.51985	78.0964
							19.7474	17.7656	12.9501	2.69755	2.80048	17.1512	18.768	8.40697	8.58116	8.21536	1.13222	18.2035	7.81156	37.8052
							26.2096	17.416	9.3272	4.8776	6.6504	44.3168	31.8568	15.5968	9.4928	24.3752	4.9816	27.0376	9.364	56.0304
							21.72	15.5971	11.22	3.80156	6.6223	66.241	34.3891	13.8112	8.94365	15.7314	1.56175	32.7866	7.29916	70.4323
							31.5182	17.4385	7.99772	3.48634	6.33308	37.5159	27.8642	15.5926	8.18816	15.0599	1.7041	28.1715	7.98862	55.8725
							24.4922	11.325	11.9437	2.39601	3.22877	33.3735	14.9376	10.2123	6.15858	8.65251	1.67678	28.4948	9.85875	40.5667
							10.1244	16.7835	10.6527	1.20679	2.89015	8.13409	11.7431	7.25525	4.50242	7.18094	0.655897	12.8498	5.76414	22.6381
							27.9707	16.2361	10.2971	7.49921	2.92948	86.6529	39.8376	12.7567	8.57686	18.7686	3.18384	31.6941	9.84231	70.6926
							21.898	16.4534	10.8312	3.50882	4.80856	106.628	43.437	15.2355	12.4773	22.5113	1.59698	34.2317	8.33879	93.9622
							12.0135	14.8597	6.37874	3.46271	2.02055	47.044	27.1732	12.3817	7.67998	11.7211	0.832648	22.2237	9.18673	63.6383
							17.439	17.227	19.7173	1.4818	1.97859	7.98287	13.7495	10.6124	6.62527	6.56531	0.368308	22.2206	10.0578	16.9786
							21.8236	15.2953	8.39291	5.02598	4.84724	35.5756	34.3709	21.2583	11.0417	18.3331	2.11024	33.226	10.074	75.0488
							27.577	15.9418	10.8459	4.94864	6.48489	67.5884	43.8421	17.6495	12.4486	26.5249	3.13897	31.7998	10.9675	89.7221
							21.1324	15.259	10.1754	4.78862	4.70035	88.3972	35.8722	28.9837	7.89663	18.9048	3.17422	29.4588	8.11847	81.6922
							25.1141	19.5092	42.3558	4.26748	1.47607	13.7448	19.8896	9.91288	6.08957	10.3129	0.492025	42.5926	6.58037	53.6221
							25.0612	14.5675	8.74647	2.37598	3.59419	13.3163	20.4262	10.5024	8.07535	11.1986	3.39089	21.0832	10.6028	33.1491
							25.1594	16.5026	12.2232	5.16327	4.5102	144.036	48.0663	21.1441	13.8865	26.0599	1.99107	33.6582	10.4987	116.64
							23.3601	15.8179	11.8614	5.34605	9.68876	41.8467	33.1566	12.8661	8.00268	19.2369	4.98929	27.2456	8.97189	50.7122
							24.2159	16.254	9.11183	7.37557	4.45314	34.2954	37.5572	11.8862	10.4758	19.0911	2.83129	21.6522	8.91015	54.415
							22.4086	15.6337	8.60259	6.21223	4.49559	30.3392	33.6849	11.0964	8.01822	17.8801	2.00647	21.4733	9.9177	49.3551
							27.5086	15.0623	11.5055	4.44159	4.69003	90.6293	34.4914	20.6916	10.5312	14.3458	2.52336	31.6347	10.535	68.4252
							36.6728	14.8957	9.46012	3.9407	8.88548	76.3804	39.0204	18.2331	8.89366	45.4642	0.801636	49.2822	7.19427	79.8793
							31.2495	15.8549	10.4159	4.26987	5.24492	49.9002	32.854	18.0102	8.36414	20.3521	0.520333	26.6534	7.71904	58.5832
							13.4717	18.4576	13.6502	4.14841	4.33746	52.7739	36.4117	12.0035	15.3781	14.3463	0.213781	23.7527	8.89753	63.5141
							15.2733	18.2795	11.0621	1.98758	2.33851	8.10559	17.0901	9.00311	8.3323	6.59627	0.484472	17.7236	8.17702	15.3478
							17.3437	18.9845	9.42239	5.78049	4.05876	35.7905	33.8315	14.9989	9.38027	16.9701	2.82816	29.2461	8.01885	66.6807
							15.3789	14.0381	5.05556	2.82587	1.17164	7.6476	15.1235	8.95854	7.17413	4.80265	0.235489	17.9801	9.63018	15.8864
							13.6527	17.7601	7.02387	4.95107	5.25776	38.0119	36.7912	14.8747	10.9952	16.9475	3.99761	29.8628	9.06444	87.0967
							19.3012	16.8165	6.5512	5.15559	4.24535	29.2334	31.8836	13.0711	8.10173	20.5492	2.76995	31.3989	10.1137	57.5219
							13.8737	15.514	15.0705	2.38913	3.49486	30.7915	31	11.094	7.82379	13.79	0.982379	26.2012	10.1043	54.2349
							16.3759	15.5751	17.6386	1.94699	2.41124	7.04739	14.3639	9.48675	6.18554	8.80884	0.592771	14.4281	7.61687	19.6032
							17.5386	16.271	13.2436	0.622642	3.0446	8.53516	14.9983	8.91938	4.92967	8.25214	0.164666	13.1407	10.4254	19.6947
							16.2638	16.9146	16.4837	2.47487	3.88065	15.8568	19.3819	9.0892	7.83417	9.4397	0.589196	21.2173	7.87814	38.2098
							10.8828	16.8128	54.215	3.27739	4.67129	12.1921	21.4168	10.9674	7.43412	12.656	2.90361	29.7545	19.7094	45.5395
							19.8274	16.0056	9.73675	5.32521	3.63547	64.8872	31.8979	14.5128	9.68205	15.7222	3.4265	26.6868	8.44658	62.7047
							22.7106	18.6262	6.89455	7.2099	4.54373	78.0865	38.1304	19.4793	9.49925	19.0565	1.31234	29.5412	8.13493	64.2254
							16.0959	17.4658	43.6233	28.9863	3.31507	29.75	16.0959	11.1301	10.3836	8.10616	1.47945	26.8219	7.82877	61.7089
							21.8382	18.1	9.48039	3.82941	4.27157	84.4922	49.7431	24.6402	8.55098	13.4765	2.9598	58.3559	7.90294	107.428
							18.1317	14.6205	8.26334	5.70425	4.82647	36.2127	29.2451	10.9548	10.4774	16.2903	2.20189	20.449	8.70088	55.081
							17.215	15.1446	8.19103	2.58855	1.32096	7.64269	14.8786	9.2181	6.13998	6.90487	0.252127	18.0936	8.68059	22.2251
							15.6598	15.1025	13.5369	2.76639	3.45287	32.9057	19.5635	11.5697	7.78689	9.1168	3.5	25.6373	11.293	43.3463
							23.5807	17.9789	38.9281	8.55439	2.57018	14.4684	20.7228	11.3298	8.27368	6.77018	2.03333	31.6509	9.18596	43.8474
							10.2708	19.7978	9.76895	1.06498	1.92058	8.34657	20.3032	7.3213	6.76173	6.87726	0.98556	28.9639	7.15162	31.6173
							20.6895	15.9757	10.2109	5.09154	12.0568	77.8482	42.5689	16.9664	11.1136	21.0765	2.3372	43.2827	7.98262	132.574
							26.7458	13.975	11.0083	5.29444	9.86806	73.3681	47.0167	13.8083	10.6264	29.45	1.5625	33.6528	7.55417	79.7097
							15.7152	16.9185	26.4619	5.16126	2.52585	17.7607	16.2542	6.51797	7.2603	9.23663	0.75986	32.1928	7.53812	36.4277
							18.456	13.8945	22.0881	3.11508	2.84133	31.9372	27.2842	13.0959	7.61203	15.0532	0.978204	23.8989	10.0323	53.4324
							33.5036	15.712	8.92441	5.77732	5.857	44.8427	29.859	12.8274	6.74872	14.2308	1.1522	27.4127	10.0981	49.1951
							18.2074	18.2995	8.08242	5.29533	4.83242	42.4052	36.0151	13.3764	13.1209	18.647	2.76374	27.7871	10.0948	109.305
							17.3231	17.738	7.87991	5.78821	5.93886	55.869	29.5328	18.9498	7.80349	17.321	2.79258	24.2009	10.3886	92.7555
							22.8712	16.7987	7.84272	4.03366	3.67249	27.9761	32.6343	12.8479	10.3372	18.4531	2.68285	35.132	10.31	61.3055
							16.3078	17.1253	29.405	2.13715	1.8013	9.51512	15.3812	9.36069	7.34881	17.3801	0.271058	33.0875	6.57775	28.324
							23.3772	16.2878	7.71666	5.95214	8.00128	88.12	38.1729	13.485	11.3121	28.275	2.34907	32.3101	9.485	74.9317
							17.4508	19.8578	10.0377	3.43985	8.51762	34.938	32.1349	16.3451	10.0024	14.3682	2.9271	39.5286	10.0656	62.0802
							29.2295	15.0414	7.90677	5.80319	4.83825	53.0247	29.0088	13.9912	8.77849	17.153	0.850199	30.6916	9.16016	57.8494
							19.7985	16.1983	7.21552	6.96606	3.31466	88.1051	36.0059	20.0232	7.56897	16.7015	1.25485	34.8066	10.2861	68.3912
							23.449	17.8522	13.9065	5.1319	8.06548	49.1572	37.2311	18.637	12.1899	13.3667	1.15061	29.6249	8.1188	65.45
							18.37	17.8184	27.852	9.58969	2.41031	24.4081	17.843	11.278	16.0022	8.83408	1.41928	25.8857	8.8565	41.4305
							21.6033	16.5016	22.5072	2.86884	3.28458	36.3712	25.5453	9.12639	8.01033	6.6725	0.678855	30.1773	7.22258	44.2878
							18.633	15.2163	15.6897	0.384752	0.939716	17.2305	20.8457	11.0089	6.56738	16.6489	0.593972	19.8883	9.73936	38.5762
							24.7338	14.6208	14.6619	5.34018	6.63207	107.992	40.0113	16.8109	9.77287	34.1655	1.69681	29.8551	7.1778	84.26
							15.2964	18.0645	9.5842	3.8039	5.27916	89.1112	41.0458	15.5987	10.9918	14.8911	3.47571	39.2878	9.03904	75.0536
							17.741	19.5072	9.25783	3.22892	4.7494	58.1651	33.3084	14.4687	10.6904	10.7446	2.83494	38.3602	13.9169	69.6482
							19.6458	14.8373	9.00751	7.22153	7.36671	87.3154	46.378	14.1602	10.0776	21.6408	3.09762	33.8436	8.37422	104.66
							32.2751	16.909	12.9248	5.99472	6.36412	83.1332	37.1616	16.1662	10.0983	16.6346	1.8219	37.6583	10.0231	72.0693
							15.2482	15.3614	13.4158	2.12482	2.21988	12.4521	17.1321	9.09797	8.88026	6.25399	0.761248	20.1364	9.05007	26.6771
							18.9709	17.0627	5.88273	5.14727	4.28636	41.1245	28.7064	16.9773	6.53	14.62	3.97545	22.4264	9.19545	66.7673
							21.4196	16.8379	7.89237	4.85967	2.57629	74.1512	43.8215	19.3856	9.42916	17.3229	1.52725	43.2125	9.85559	72.6158
							15.8847	14.3489	9.85047	3.01402	3.14642	32.296	28.5561	13.0265	7.21028	9.24143	2.8162	20.7866	11.6682	60.7492
							17.3439	13.8718	8.89036	2.99912	2.9611	22.611	21.1857	7.2069	7.71795	10.2016	1.37843	27.0548	8.04951	33.5332
							13.0106	18.1865	6.70514	5.38353	5.05419	22.2688	33.8177	15.715	11.4525	15.5552	4.65095	30.7664	10.8586	66.6277
							14.8404	16.6933	12.711	1.92376	3.23404	29.2305	17.945	9.37943	11.367	7.5266	0.143617	52.75	6.46277	39.9486
							23.4174	15.818	104.774	2.59623	6.06485	46.2249	31.6203	13.2584	7.54812	10.1119	1.93096	28.3556	7.13912	70.4791
							25.7348	15.8297	9.55914	7.61111	7.41398	78.5726	37.6738	19.8835	12.017	22.1111	1.67294	32.0099	13.905	71.8163
							15.4839	16.8708	14.0601	4.14246	7.15503	80.0496	53.5649	17.9085	10.2772	15.6376	4.25	39.9434	9.52933	103.793
							16.6907	17.7307	9.65858	2.98165	3.22084	9.30799	19.538	6.92202	6.69659	9.06356	1.32634	16.1311	8.66186	21.7844
							26.6667	15.7022	10.8989	12.3989	3.21858	73.7896	45.4918	12.6393	10.8415	24.2459	3.36612	26.429	9.65301	105.23
							12.6239	15.4105	8.10757	4.67298	4.41824	66.0628	35.389	17.5568	12.346	21.6781	2.19277	29.2134	7.90534	73.9991
							25.2861	16.565	13.5721	6.51537	3.96454	45.331	45.5414	16.4846	14.1277	30.4634	1.65012	30.4634	8.81087	104.397
							18.7738	14.4405	16.3988	1.65476	6.8869	17.8155	29.744	27.8869	8.64286	13.9643	2.59524	26.7202	8.125	78.875
							15.8519	13.7444	6.51672	2.85987	1.13774	9.49602	18.4968	8.32962	6.29459	7.04299	0.313694	18.4873	9.43153	17.1282
							19.8806	15.9764	8.31558	5.51854	5.05057	39.8712	37.2138	14.2711	7.69386	14.969	1.83749	53.1564	13.8125	70.6035
							15.6328	14.0009	21.5028	2.68727	1.20664	8.54336	18.5554	7.7952	5.81181	7.1393	0.776753	19.0646	7.06089	21.5092
							32.3316	20.4828	7.12576	5.43408	4.58114	64.6876	37.9899	24.3874	12.4118	14.9767	1.40669	42.5081	10.0385	65.9351
							11.7384	15.7885	12.2222	1.66308	0.415771	26.5986	14.8925	7.60573	4.8172	6.64875	0.114695	17.8208	5.60932	32.362
							19.9481	13.201	5.58794	2.80402	2.60302	83.4054	31.6985	9.83417	7.66667	14.3953	0.80402	39.9514	9.34003	101.538
							35.9036	15.0842	12.6543	6.89086	3.10693	59.3368	35.1917	17.0576	18.9368	23.7069	2.76177	28.159	12.3097	65.6742
							13.3432	14.8916	9.09672	2.49922	3.04758	22.6474	25.4813	12.5601	9.04914	7.13027	2.35023	18.6716	10.6708	53.9103
							20.3322	16.6744	8.19008	5.19669	3.82645	44.124	42.5702	12.8132	9.51405	17.3603	1.8595	30.195	9.9405	61.9669
							10.1645	16.1382	10.7303	1.04605	3.06579	34.2039	22.6645	6.98026	7.92105	9.76316	0.75	16.7368	6.63816	24.5066
							23.0437	15.0846	8.88575	5.77057	4.22097	63.0658	37.1457	13.2186	10.0512	19.4673	2.08792	27.3051	11.0856	60.2741
							19.5674	14.9116	6.2851	5.24091	3.21311	56.1554	32.4127	13.9244	9.02138	23.7869	2.14469	30.0656	10.8439	54.3493
							19.5928	18.7294	11.8299	4.00258	3.20103	52.1366	43.6778	17.6572	11.567	21.7088	2.2268	51.7448	18.7809	75.1495
							20.5491	15.2391	16.2722	3.2259	2.07845	22.3147	14.6607	10.3592	11.5784	8.05104	0.951796	33.8308	6.431	39.5161
							16.0914	20.3387	6.93817	8.15323	5.62097	43.8038	48.0645	23.75	11.5188	20.2688	2.31183	38.4812	8.63172	64.4677
							35.146	20.1226	13.1377	5.97796	10.3581	67.8912	36.3884	16	10.1956	17.8444	4.23554	40.5909	8.91873	65.4559
							20.252	16.2459	8.26829	4.11585	2.86992	48.6159	43.4512	14.8252	10.75	18.8333	0.985772	33.5203	8.26423	71.5935
							16.8709	15.47	6.23757	4.83409	6.60813	19.0633	33.6656	11.6927	9.22531	15.2285	1.10652	20.4241	9.65784	69.8076
							22.7636	14.0341	7.7384	5.21241	4.07714	28.3516	34.6775	14.5847	7.44382	15.4908	2.37283	26.7446	9.02236	51.1884
							21.9524	18.7345	9.14416	7.74494	4.00718	31.4684	34.8382	13.441	8.45532	22.9315	2.28832	22.7476	11.135	68.1748
							13.6362	17.5156	13.5469	3.41251	4.8934	24.664	17.2097	9.93511	10.0846	6.68134	1.67671	24.1205	10.1842	28.0081
							15.2742	14.9842	7.38233	2.79763	2.5056	26.7449	22.2189	9.21688	8.98088	7.9031	0.941991	19.2268	8.26829	37.5603
							17.2883	16.0571	8.94156	2.35195	1.31688	10.1247	18.4636	8.66234	6.45844	7.9026	1.11558	27.8727	8.30779	31.187
							21.4237	13.548	4.23729	1.37853	1.43503	26.4576	18.6328	6.20339	5.81921	8.42938	0.0621469	16.6836	7.48588	24.8531
							18.4187	14.9097	11.2812	7.97569	3.12083	46.7333	36.7264	12.4646	8.00486	22.191	2.36736	24.3271	7.54167	56.9056
							26.9684	17.5415	8.17927	7.53057	3.75699	49.0373	35.9699	20.8337	13.4596	19.6788	2.54404	28.986	10.2389	64.985
							20.7788	15.6122	18.3501	1.37021	3.87366	8.30107	20.2313	7.20679	7.09868	8.49277	0.707102	17.3997	8.78818	21.2168
							14.8387	16.1879	6.43227	4.17495	4.73656	50.7726	31.0402	14.8911	13.3383	17.0551	2.00408	28.8795	9.12934	70.2362
							21.0723	15.6248	17.7817	5.13097	3.3704	13.7578	19.1323	12.8799	17.9468	12.3124	1.45225	26.8138	7.89563	35.4256
							9.05906	18.1378	11.189	0.354331	2.44488	7.11024	20.5669	7.66929	7.60236	7.61417	0.366142	22.3031	6.96457	18.4843
							20.9767	16.8771	12.0591	3.82271	5.3297	73.6252	38.0156	13.8204	18.4743	16.2807	1.29082	37.5311	7.20062	73.2053
							25.2515	16.0862	12.2595	4.69038	7.64128	72.501	36.9208	15.7315	16.8196	20.7184	4.8006	36.2184	9.6483	70.7725
							22.8172	15.504	7.34181	3.57552	2.99046	29.4324	24.6359	10.5564	9.24483	10.7059	0.875994	24.7774	8.63593	48.8124
							19.8841	17.4167	7.11353	5.03744	4.55918	73.4046	34.936	15.5845	9.94928	14.7826	1.55314	29.2186	10.4614	68.2005
							18.1837	17.6997	10.0385	5.36634	3.76238	70.0165	39.0528	19.132	7.82508	22.1705	1.60946	41.6062	8.54015	96.6568
							11.9167	13.4401	13.6459	2.71628	2.96077	28.3681	15.6959	8.24449	6.06717	7.87695	1.56529	20.7431	7.12198	31.7227
							6.905	16.785	12.775	3.705	3.165	18.91	39.285	19.185	4.225	14.94	2.51	24.505	14.13	76.385
							17.307	13.3357	8.10568	5.06039	2.12221	33.161	16.5255	12.496	7.16822	8.22789	1.6197	19.4062	12.8275	33.7182
							18.3601	15.4579	8.14728	4.17203	4.7599	89.8527	45.1671	18.2017	7.54455	30.6522	2.0099	31.5198	7.04455	89.1832
							19.61	15.59	7.83	5.68	6.56	36.84	30.09	16.59	15.14	17.43	1.31	33.14	24.9	74.26
							17.8381	15.619	7.35238	5.10476	4.72381	51.4571	28.3143	14.9619	15.4571	22.8381	1.77143	35.419	18.3714	80.9048
							19.3054	16.7394	15.7223	2.78496	3.08245	22.878	22.0772	13.7744	9.45646	8.65897	2.65501	22.2949	10.0858	48.436
							37.3074	22.0902	21.485	6.76776	7.40027	55.2623	44.056	18.3306	45.1025	27.2008	3.31148	31.0451	17.6639	83.944
							19.5513	19.4393	11.6796	7.41991	4.48056	55.2924	44.1236	14.0505	11.7278	24.6579	1.40435	26.5871	7.7776	79.5778
							15.1007	13.7081	6.7651	3.17869	4.67869	33.5017	35.896	14.5134	8.96141	13.3465	2.02013	31.3129	7.72148	73.3893
							21.7893	15.2124	8.37383	3.47324	4.69244	39.8284	31.113	14.8972	7.87511	11.5718	0.698386	25.8131	10.2889	54.7918
							23.5036	16.1202	9.67781	3.1074	3.24182	63.909	27.889	10.7909	8.99573	14.7745	1.28023	23.9395	9.37411	60.8762
							22.3943	17.5374	22.8437	5.01003	3.7247	95.2183	39.8432	15.0629	11.3304	10.3163	5.42616	41.5738	10.3017	101.596
							22.7215	13.9838	8.62037	3.73688	3.6713	94.179	41.4429	16.8117	8.12114	21.7693	2.55324	31.1698	6.60725	68.7006
							15.8568	16.3448	18.0769	4.24668	3.58886	42.0186	24.244	12.7454	9.4748	10.4668	2.41645	27.2202	12.7082	90.4907
							10.6112	15.3101	5.70057	3.67432	9.03363	42.461	30.9007	15.306	12.5701	14.3421	1.56112	32.0172	8.08285	68.5037
							23.3587	14.4575	8.35049	5.9469	5.19118	65.7312	34.3292	18.156	8.44444	18.3423	2.37092	33.7794	9.24346	82.0139
							20.4902	13.8128	14.4774	4.93684	5.48421	63.5647	40.7699	13.8068	12.3534	19.9669	2.08496	29.4759	9.71805	107.36
							18.8953	18.9663	6.48559	5.08573	4.90091	28.111	29.1307	12.5552	6.51933	14.1476	1.5137	24.1933	7.40829	48.0661
							21.8842	13.6038	6.50727	5.79803	6.03842	39.717	40.7799	16.1833	9.10073	20.9714	1.68328	35.1724	10.31	72.7113
							20.6186	14.1728	9.27096	5.06442	3.66769	58.1636	28.6943	10.3211	9.6636	16.4714	0.745399	42.3548	8.61452	78.3722
							30.8836	17.0897	6.51698	8.41431	7.00768	55.3755	36.213	15.7704	7.85691	17.1192	3.1831	36.0311	8.59782	72.6754
							29.0766	16.6975	9.93101	5.60045	2.99393	79.5679	31.4632	19.6232	11.5337	27.7422	2.4602	28.7263	9.28582	76.3457
							16.1792	17.5972	12.6181	7.44444	4.94028	38.9694	37.6028	11.8542	11.7222	18.8764	3.60139	28.9	10.1431	73.1611
							8.86652	21.3567	23.8512	2.15974	3.16849	7.93654	24.2013	11.3764	8.3326	9.47046	2.93654	31.3632	12.9037	34.7987
							14.0032	20.0168	31.3876	2.60819	4.04412	10.0893	23.2248	15.2826	9.12815	15.4317	3.54622	27.9044	11.9265	42.6513
							25.716	18.0772	9.69212	5.94511	4.54813	28.9745	30.6794	16.4463	10.5099	17.4948	1.49562	31.638	8.68656	51.0485
							21.229	16.7745	6.91084	3.46503	4.26573	35.0455	29.021	12.9196	7.9021	18.2028	1.18007	27.3164	10.701	55.4738
							27.2204	15.2552	7.69345	1.70423	3.55592	7.73737	23.0721	6.49296	6.54598	10.0862	0.77879	14.9263	8.5493	31.493
							19.579	15.7946	15.6468	1.70721	3.02622	16.3707	22.1158	11.5011	8.96213	6.6941	2.02331	22.1937	10.5703	51.783
							27.7953	16.0399	7.00272	6.99909	9.43388	63.4629	29.8696	18.1223	9.32609	13.6232	2.77264	25.7319	10.1069	75.9248
							23.5384	15.0612	8.53547	3.5345	4.23226	33.1429	32.1224	15.8571	14.0117	19.2235	1.97085	35.9164	7.0826	62.6919
							19.4844	16.0385	14.8444	2.39407	3.69926	12.4089	24.8311	8.10963	5.51704	9.61037	3.83111	20.3067	9.47556	60.4681
							13.3023	17.4915	8.44633	5.76836	2.31638	15.4652	16.6733	12.2674	9.74859	6.77684	1.65443	20.2043	8.77778	35.9369
							15.6625	17.1787	8.23821	6.39454	8.99504	42.4417	38.6774	10.8288	14.201	18.2878	3.46898	23.8362	6.72705	91.8933
							25.2495	17.3006	7.91104	4.71575	6.51329	54.9857	33.8466	14.5256	11.4519	19.8558	2.22393	29.4233	10.6861	62.5256
							26.4773	15.7802	10.6262	6.58084	5.53379	36.8623	29.8794	13.2438	8.35586	13.9718	1.13174	26.2361	10.0214	47.4482
							13.084	17.8133	60.7001	1.5916	1.89498	21.8938	23.5869	13.217	9.07935	8.56359	1.32789	25.1144	10.5053	70.3104
							14.9589	15.5575	6.34089	4.24097	6.14777	46.5491	34.5827	16.0327	9.51301	21.0647	1.42485	30.0688	8.50798	82.073
							17.9535	15.5	7.23679	3.60465	5.17336	106.623	37.7643	17.5285	9.58245	23	1.38161	30.2262	6.19239	76.8097
							24.5063	15.1998	13.0099	7.4141	6.45389	50.6166	42.3635	20.1618	16.1365	22.5443	1.05515	30.5904	16.0931	72.5814
							21.3878	18.7804	10.2393	4.33412	8.93839	32.2212	30.1209	11.6382	8.62164	20.406	0.657978	29.015	7.54028	57.4905
							30.2177	14.8986	8.90253	5.74781	4.8715	32.3864	31.6289	12.288	8.26967	13.9663	1.90341	43.6591	9.2854	45.4017
							36.0648	16.5785	92.9036	1.95287	2.98607	40.8007	20.5645	13.1478	9.02196	13.4708	1.89555	42.0412	9.79754	72.895
							13.3116	17.0838	17.4328	2.17036	3.5	6.47922	21.4314	9.05956	6.15374	10.8795	1.56163	24.6316	10.9044	22.1399
							20.5923	13.485	7.5024	5.28837	3.80216	65.7194	40.5036	14.3939	11.9982	20.7878	1.35971	34.5534	8.93285	78.557
							27.9643	17.1545	7.54675	6.87401	4.64897	39.2647	35.4897	17.9525	8.57765	25.6965	2.79556	28.4105	12.1442	62.1593
							21.7141	13.0485	10.273	5.62305	6.40172	98.7593	33.3064	14.2989	8.48788	14.7453	2.65159	27.4809	8.25848	74.602
							17.3059	13.9674	6.81069	4.6341	4.96743	37.5796	32.7466	12.259	8.65394	13.4463	2.56183	37.2539	9.5888	49.7293
							23.5719	15.41	8.4848	5.12572	5.41824	26.7847	34.3237	15.7001	8.48973	17.6097	2.98932	26.9441	7.90058	56.9778
							14.9843	14.2405	6.23694	4.79313	4.8869	38.6163	30.6464	15.8475	7.2083	12.8325	3.41875	22.5641	9.0272	50.9377
							14.3913	16.942	8.26812	5.93478	5.47464	37.7246	44.7138	17.5543	10.3007	15.3043	2.47826	34.1703	10.2428	90.3188
							27.8921	17.1199	6.90709	3.97502	5.85714	38.966	29.2198	11.8142	9.11089	21.7832	3.47852	22.9371	10.5085	52.6254
							52.0366	21.9411	18.8678	15.589	3.03272	64.9267	38.6531	18.3626	47.695	23.7696	0.899215	34.4791	12.0602	92.2382
							9.18935	17.4136	13.0829	2.18237	3.81501	8.48778	16.4921	10.425	7.39005	9.85602	2.94764	20.993	12.322	26.6928
							16.1629	15.7268	8.06516	5.23058	8.30576	22.8521	41.1855	12.7895	9.33083	17.0276	2.9599	25.6817	9.06767	54.4937
							25.2003	15.0639	9.87824	5.02936	5.24266	27.3178	34.6071	13.6079	9.01641	14.2893	0.810881	34.6718	8.32729	45.5138
							20.6597	18.4489	6.86233	3.76386	8.91587	21.4823	33.8533	12.6883	7.40918	17.9637	1.39723	25.5464	9.50239	52.3886
							26.6537	15.7126	10.2571	9.89697	5.95931	29.6026	37.7385	11.471	9.15325	16.7472	1.28745	29.6113	9.3645	73.9792
							19.2569	17.238	5.20017	4.23969	8.34021	31.4493	28.0043	11.2423	8.24399	15.0928	2.53351	23.2715	10.6469	50.5825
							28.1042	15.949	8.61589	4.61808	5.04738	76.8936	32.7966	12.629	11.6224	17.527	1.3207	26.5707	10.2711	69.7697
							21.3271	15.9165	8.52044	3.46252	5.63969	53.4055	35.9404	15.1823	8.72658	15.1269	2.4753	32.6567	7.04685	55.9029
							18.4253	19.7921	7.25084	4.09309	4.57191	72.5814	34.7252	15.1834	9.33389	22.4476	1.78595	33.9091	6.84392	58.4576
							28.3791	19.9875	8.98016	5.31521	3.06172	37.2586	38.4614	17.1323	13.8722	17.2461	0.961058	28.9331	7.81264	66.5158
							26.9305	17.4674	41.5443	2.1756	3.50875	29.0706	28.6568	12.4095	8.99257	8.95597	2.60849	22.5358	9.89231	47.9862
							18.1659	18.427	8.21578	2.85131	4.46782	35.6881	26.2285	10.7489	48.0961	13.0517	1.50408	36.0163	9.37081	40.1877
							17.6402	17.6211	9.10807	2.91518	3.22025	32.7483	34.933	13.0534	15.2175	20.6635	1.33105	36.1067	7.54309	44.9576
							20.6687	15.6536	6.0852	7.94899	6.338	17.5415	28.8206	14.5572	6.48206	12.2281	1.19395	22.3279	6.40135	46.5824
							12.3333	16.8653	68.1162	1.60606	1.69529	28.1785	26.2896	15.6094	9.14983	8.82155	2.55556	23.963	11.5808	63.8367
							22.2531	15.463	6.98765	3.14352	5.34877	41.8117	30.1667	10.7423	8.83025	16.5926	2.11111	25.9645	13.0046	48.0355
							22.044	15.0098	8.34373	4.5156	3.03914	62.7535	30.0599	10.7223	16.9309	16.9235	5.2159	31.1156	7.61651	59.3254
							22.8559	13.7474	6.77691	9.53212	12.487	41.1502	31.4688	16.2543	9.33507	28.5035	1.92101	35.6241	10.7578	56.4366
							16.3045	16.8371	5.41752	4.47556	5.39919	81.3992	34.6548	13.9328	9.56619	21.4766	1.7332	29.2994	6.14257	56.3432
							22.6932	14.6116	7.32083	5.06567	3.58912	45.9024	32.8114	15.8565	15.8977	19.409	5.00938	28.9756	9.15103	57.3874
							22.7035	17.5973	6.52987	6.38385	6.93916	30.1947	33.8783	11.4314	11.1482	13.5442	4.35841	27.6759	8.30863	50.0918
							24.067	16.9545	6.60619	4.83059	5.47219	20.8097	30.9406	16.0455	8.37611	15.5809	1.99558	24.3552	8.31163	57.3426
							14.1385	16.0758	6.20391	5.11652	3.97406	36.8416	32.9753	13.7015	7.10016	14.4186	2.06385	26.0303	7.68476	53.6995
							11.3214	16.4018	12.7148	1.73047	2.92188	7.17411	18.7193	7.48661	6.54855	10.3365	1.04464	17.3382	10.3783	20.2545
							19.7487	13.3222	8.99113	4.53437	3.61345	70.0857	36.8773	14.3304	7.9357	17.0613	2.38803	27.7901	7.58241	54.6149
							13.1784	12.955	6.10645	3.13643	2.67916	35.3268	30.2459	11.5322	7.47151	12.5022	1.34183	22.2159	10.4858	64.0247
							31.5579	18.8111	12.1962	4.35231	4.39652	82.8352	37.1514	14.5599	10.6999	14.931	2.16879	22.4193	7.43068	67.5512
							25.213	14.9567	8.07401	4.02888	5.73646	84.3249	31.5921	11.5975	11.0722	16.5451	1.50361	28.9422	9.24549	73.0812
							8.66051	18.7177	10.2982	2.73879	2.98417	13.8865	22.0624	12.9569	7.49868	7.63588	4.14072	22.9464	10.971	25.4705
							14.2937	22.2454	10.0715	2.37105	3.18386	12.9917	23.0965	10.0557	7.66972	16.9859	1.52579	19.0092	6.93095	30.1805
							23.2079	18.093	10.6977	5.76744	5.4829	124.075	38.5308	27.2777	9.40356	29.7852	5.76607	25.5404	12.6047	101.927
							24.506	12.067	10.8398	4.42694	4.25335	57.5985	39.8391	18.4973	8.26676	13.5784	3.19236	23.9973	6.81032	86.0174
							18.798	18.3166	11.0503	5.67296	6.26695	29.6604	34.0161	13.4703	7.69182	15.6834	0.354997	25.4612	6.92383	69.5073
							16.1585	15.1079	6.50334	2.90831	3.61414	35.5186	19.1032	7.9618	10.596	12.426	1.79083	17.7985	7.42025	36.2837
							25.2881	16.1413	10.8428	5.86832	7.39346	99.0439	34.2211	15.5475	13.1971	24.7015	1.64565	27.4525	11.423	89.573
							19.8712	14.7625	9.76254	3.85173	4.21293	82.301	36.7258	13.9158	11.6109	17.8707	3.57692	35.7386	7.06577	63.2113
							24.2442	16.774	7.25302	5.17023	4.17116	39.3419	32.9512	13.6577	12.4223	18.1116	2.26698	36.5112	10.5419	53.7153
							25.73	15.9392	10.5872	6.20857	5.15829	62.1018	39.4438	18.6096	10.9317	23.2067	2.1347	27.6468	10.1068	72.7741
							16.3547	13.8055	8.0842	3.65723	3.92846	38.1721	38.2519	11.8785	8.8003	14.7183	2.53726	29.7332	7.59463	60.1751
							37.6041	16.9256	12.2253	7.13177	4.5542	44.0786	33.2216	16.9506	15.7673	22.4559	2.75505	28.3215	8.07173	64.9772
							21.8483	15.8038	9.57955	4.50206	4.96785	70.535	31.8953	13.0404	10.1731	21.9637	1.3413	26.0676	12.4007	60.1228
							19.961	14.5763	7.0257	3.12728	2.22181	30.7836	28.0771	14.7786	9.66625	10.0709	2.88972	27.9254	8.93118	58.2164
							28.7753	13.8263	5.60478	4.50031	5.40088	23.2549	35.0044	13.3512	7.63688	15.3751	1.44997	23.4934	7.8584	46
							24.0698	14.3412	4.79776	4.70751	4.4552	47.9796	35.4895	16.9269	11.4216	20.2279	1.12846	47.637	8.05138	58.6219
							23.3314	13.6337	7.57558	4.19767	3.14535	54.2442	38.9419	11.0233	13.5814	16.1512	2.27326	34.843	6.55233	39.8547
							19.5533	18.6899	6.97004	6.01938	6.98855	78.459	37.6599	14.8916	7.92247	27.0141	4.16211	28.2811	6.04053	63.0617
							20.1291	18.3899	8.9424	4.91467	3.78507	51.6357	33.4747	19.5467	11.552	13.6731	3.46827	21.1744	8.17653	48.7552
							23.3316	15.8785	10.1192	7.61624	5.69151	29.2139	23.0045	17.0402	41.3048	26.2571	3.29434	27.7392	13.1461	39.9188
							20.3072	13.8197	6.19098	4.41993	5.32977	67.5445	28.5196	11.452	10.7248	15.3867	1.87307	26.5231	8.25267	51.86
							14.615	18.8838	10.1168	3.8972	4.88078	7.13443	20.0663	7.71837	7.7871	9.06934	1.03163	19.8595	8.11436	22.7232
							20.8468	18.3405	8.78585	5.88736	2.97839	21.351	29.5914	10.9509	8.61362	16.3432	0.827112	24.4997	8.24689	53.315
							19.9932	19.1603	7.64393	5.16098	5.95771	43.2879	33.8895	14.2503	7.35948	17.648	1.89291	23.9093	8.07776	68.5382
							25.7956	13.7998	7.7214	4.86123	3.96292	51.661	27.8157	11.9767	11.3761	18.5169	2.01695	40.7256	6.90254	49.2087
							14.697	18.6648	4.83574	4.03219	6.11987	15.9279	26.8935	14.0577	6.75472	13.6693	0.703663	26.7913	5.97447	63.0599
							22.4066	14.0058	6.4316	7.57354	3.9544	35.3205	28.2518	16.9358	8.78805	17.2299	2.46757	28.2659	7.68979	49.1503
							17.8739	14.2546	8.34633	5.95413	3.37615	28.6766	33.2156	12.4289	14.1927	21.5115	1.35321	21.7294	7.98853	62.9862
							15.3678	13.1075	3.65323	4.82368	3.52645	46.4089	41.1923	11.5617	7.1461	14.6667	0.834593	28.1293	9.33501	65.6608
							9.05592	15.2533	10.1349	1.22204	1.59704	6.16941	21.9441	8.35691	6.0477	6.02138	1.83553	20.7796	5.45888	15.2763
							12.8247	14.7014	4.48438	5.55903	1.66493	45.9531	36.7951	11.526	6.1684	13.2917	1.95312	23.8021	9.05382	56.5295
							12.1032	17.8061	53.7304	2.48831	1.94635	8.56259	18.9188	11.4952	10.4443	9.92297	2.62586	22.1939	6.38239	46.1747
							15.4029	15.596	8.61272	4.3231	3.13002	29.3482	23.0229	9.43638	6.9029	6.16574	2.5385	22.7656	8.42132	58.8962
							23.6609	17.2993	9.40852	5.38649	5.55412	38.2797	36.0838	16.3831	9.90134	21.1523	1.44684	24.9698	11.5608	52.3515
							30.1151	18.6523	9.74852	5.7503	3.47639	53.7107	37.0348	15.6417	8.41145	30.8341	2.11865	34.673	7.58796	64.0478
							23.692	13.6987	7.50061	6.67132	3.71264	39.2473	27.2691	11.6482	12.401	19.5419	0.806804	28.0844	7.63609	45.856
							9.87115	14.4748	6.38095	3.91597	4.76471	15.3964	18.2619	9.66246	8.07983	9.08824	2.54762	24.9706	10.1148	29.6204
							22.2094	12.1634	7.37277	3.28272	1.81257	33.1644	32.4796	12.511	7.89424	18.6775	1.64712	36.2911	10.6513	61.5644
							19.9987	17.9442	10.5901	5.85596	7.55838	20.9549	30.0451	12.644	8.53363	19.611	1.33439	23.4112	4.57741	59.0051
							14.4362	15.6483	10.7342	2.73557	3.66309	6.55705	16.4188	6.3557	8.28725	7.06711	0.367785	16.7544	5.86577	38.9329
							14.2114	13.9146	5.9248	9.30691	2.97967	50.7073	36.9024	10.372	7.06301	22.565	3.63618	29.185	9.20325	78.4878
							25.4859	17.6319	12.9562	6.06426	3.32132	92.2249	43.1938	14.3729	12.1003	30.4031	1.75657	30.7332	10.0915	92.5024
							29.213	17.3457	45.0912	2.53468	2.91425	36.5123	37.2862	13.6849	11.1507	7.24795	2.06772	30.2436	11.663	74.4806
							24.9734	15.1373	6.24972	5.83389	4.80676	30.3832	28.2542	12.7796	9.06921	16.9496	2.97453	25.5748	8.06257	50.7619
							19.2446	16.6879	33	2.64666	3.94074	40.2108	20.0143	10.7674	14.3256	11.6077	1.15979	28.4876	9.88822	50.6962
							32.2823	17.9972	15.0596	6.42695	6.3234	65.1489	42.5064	19.8894	11.2723	16.7291	4.25106	41.4667	8.44681	95.3163
							21.3937	16.0711	6.37051	4.56662	6.47904	53.9409	37.2665	20.7223	10.2994	19.2028	3.02769	23.5284	8.68638	64.0097
							29.9644	18.0209	8.34497	4.95391	5.08799	82.4197	33.1983	14.3296	12.324	16.7612	3.55587	27.7626	11.8142	68.2968
							26.2382	16.1777	7.26591	6.9288	5.19345	72.6553	31.2275	15.8299	10.2268	19.9319	1.29175	30.6686	12.0851	71.9067
							20.9043	18.0428	13.5189	6.55164	6.2796	36.0982	34.3929	21.4295	10.7758	15.1108	3.23174	31.8816	7.28967	76.7607
							25.7131	11.6539	5.21309	5.49861	2.81964	37.6783	31.1797	13.624	7.64833	13.5815	1.52507	22.867	8.57939	40.3426
							10.8627	17.6471	22.8095	2.78711	5.70588	50.3417	15.5602	7.46779	10.8151	11.7507	0.686275	20.8852	11.2689	38.2745
							20.2423	21.1346	7.19359	4.3	8.06667	84.8269	38.7936	25.6397	7.44615	27.6731	1.57308	33.9321	6.80641	85.3692
							19.22	14.1816	6.23578	4.35024	3.49075	45.8814	35.7485	13.5929	15.2769	18.7958	1.49966	23.5278	7.4366	61.8293
							23.128	19.0742	9.25303	4.70909	4.92348	93.4333	37.7106	22.1652	9.85303	21.7167	1.78106	32.4371	5.7803	80.8674
							16.1621	13.0474	7.23038	5.66008	1.96951	26.0102	31.7747	12.4416	9.32016	15.5296	2.33371	24.3444	9.74704	53.0717
							14.5901	20.4388	6.8095	3.1523	3.1954	13.977	24.1259	9.8761	7.37953	6.53232	2.35896	20.3452	9.73996	29.45
							13.977	12.824	5.819	5.525	2.849	27.544	30.397	17.015	7.033	11.817	0.862	28.74	7.386	68.369
							17.9563	17.0208	8.84419	5.82404	2.02619	19.0866	34.6091	12.7582	10.8744	17.9328	2.57958	26.3707	7.89725	59.6682
							27.5231	14.3853	7.0368	5.1811	6.5368	55.0967	38.026	13.7915	9.83189	16.3427	3.61833	26.2359	9.35786	57.1162
							23.1763	17.9273	9.22136	5.0103	6.53153	27.509	32.881	13.8932	8.05148	20.3559	2.11647	24.4492	8.36486	70.1126
							26.3054	15.403	12.2043	8.04509	6.25685	56.3162	35.1729	15.8042	8.36872	25.2888	1.40297	25.8082	12.1193	77.6986
							16.2091	15.5431	6.65634	3.47531	1.909	33.0542	35.5382	11.4579	7.36496	16.8064	1.70087	25.4831	9.15586	57.728
							22.7543	15.8429	8.54857	5.68071	5.89571	47.025	30.2443	18.6357	13.4586	24.3514	1.70786	29.6521	10.815	68.765
							14.4825	17.1154	27.5594	1.51049	1.34266	7.91259	15.8357	10.2448	6.17832	5.56993	0.685315	20.5	5.02098	27.6678
							17.762	15.2186	7.72445	3.52781	3.48642	68.9625	17.8305	13.1876	9.52005	8.36611	0.727038	27.7568	7.52652	54.0893
							22.2657	15.6584	28.4389	5.66832	6.40264	13.6188	30.6716	10.2624	9.15347	24.0512	1.52805	29.2987	12.1221	67.929
							21.3746	15.9755	5.36863	9.06552	3.61946	39.3388	32.8451	15.5017	10.7525	17.2283	2.05625	26.7412	6.94441	55.2905
							19.4651	15.6316	8.69275	5.92034	3.73826	55.4026	47.2191	13.6586	8.73542	18.3058	1.66145	40.0114	6.43101	77.0413
							15.1688	14.6531	8.35065	3.42764	2.3256	42.0594	21.526	18.3803	8.25139	10.6837	0.942486	21.6215	7.31818	35.5649
							21.9485	13.5204	9.40866	6.49341	3.49655	43.4608	33.2298	15.7351	6.44444	15.656	1.68927	31.5028	8.32517	73.3923
							17.3596	17.3634	9.03727	5.41739	2.84099	30.5752	38.4733	14.6565	11.3565	19.5484	2.83602	28.2329	8.37764	70.0925
							23.5332	15.0224	7.03902	7.11416	2.62572	33.6626	36.8743	19.3526	7.27095	15.586	2.90968	26.2905	7.0289	55.3728
							35.9547	17.738	10.4421	6.70046	3.52239	69.9876	44.5862	17.0926	11.6495	23.9279	3.34122	27.4653	9.2527	68.0268
							9.31437	15.1337	7.43014	2.92415	2.54092	7.05489	14.2265	9.87325	7.35928	6.73154	1.08982	20.1876	6.57585	14.5878
							19.8743	18.4171	10.7943	6.42286	5.29143	46.36	47.3257	16.9057	8.59429	16.9257	3.22286	38.5314	9.74571	60.7886
							12.0583	16.0712	42.9515	2.20065	2.88026	19.3225	24.5858	12.6613	10.4703	6.33765	3.60841	24.192	10.5156	37.6548
							18.7634	14.5472	10.2963	5.59379	4.60932	84.2139	42.8315	15.963	8.90084	16.4182	2.05376	23.3274	7.37395	76.4516
							28.7475	17.7982	9.59253	4.30936	7.18227	73.5435	41.1867	18.5	9.62207	21.7503	3.41472	36.9398	6.17503	68.6193
							19.7727	15.9967	6.17463	4.85832	3.84843	33.3097	35.2059	16.9671	7.97694	13.3245	1.87974	27.8451	5.58814	67.8699
							25.6153	14.7478	5.63244	7.28943	2.57589	40.2091	33.628	16.247	9.875	17.2835	1.17932	28.8817	7.66815	64.8824
							20.548	17.0452	20.5858	3.381	3.92712	9.67159	25.8321	9.55535	9.15129	8.94742	0.796125	28.6642	10.762	33.2066
							19.4641	18.1636	11.1895	4.5	3.20117	25.8347	30.9299	13.3038	12.5526	18.6344	2.06093	24.9541	4.57429	59.2855
							19.4267	16.7327	5.03634	4.91442	2.82181	19.0363	29.7386	12.5311	7.78781	11.2989	0.717468	22.4045	8.50176	58.8863
							16.5195	15.544	8.37115	5.88768	4.32269	50.4144	33.7235	15.2581	7.8272	13.7457	2.16642	40.6882	8.4121	72.5571
							22.2313	16.5385	8.7955	4.63062	4.72698	43.0407	34.167	19.2677	13.8062	24.0996	1.86938	28.4165	9.12099	65.7612
							26.2902	16.075	9.53929	8.04286	5.91786	62.8357	32.5705	20.2339	11.5696	15.8321	3.20625	28.708	8.70089	64.1616
							24.7335	17.8557	7.46788	5.71451	6.31562	111.504	45.4925	21.4822	11.1887	20.7105	1.9548	35.9921	7.7613	91.406
							19.4897	14.6054	37.2631	4.30903	5.1775	56.7353	21.7987	11.0998	9.40412	17.0935	0.678288	30.5499	9.15848	39.2488
							25.1263	21.4109	9.37983	4.44863	5.49199	101.969	35.115	13.6305	10.2451	23.6362	1.30349	32.0839	9.78605	95.2762
							19.3507	15.8754	8.85797	4.66087	3.13913	38.4812	33.9101	18.7652	9.24638	16.7623	0.965217	29.1942	8.4029	98.2145
							26.179	13.5313	8.79526	5.30362	3.77437	39.9784	24.7409	11.4833	10.0286	18.3726	1.10237	24.0933	9.36838	49.337
							24.413	16.9936	8.32528	4.31401	8.51449	41.9324	32.4839	14.0419	8.85668	16.4203	2.03543	26.4396	10.9235	66.0105
							22.7798	16.3191	50.5798	5.2809	4.44045	27.6135	27.3888	17.9573	9.46517	25.9663	0.595506	30.0247	7.98202	78.3483
							21.9133	15.8973	7.20393	2.32265	5.6992	12.2753	22.8536	7.31755	9.88638	12.3176	0.591406	21.6475	7.08012	21.2564
							10.5205	16.8493	6.55342	1.65753	0.663014	7.13973	12.6027	7.91781	8.28767	6.17808	0.50137	16.0274	7.23288	14.6932
							12.4633	16.9474	5.59182	4.83907	6.33485	28.7936	35.5496	11.9903	8.31992	11.1947	2.62167	27.1402	8.47891	64.3602
							16.022	16.3143	28.6198	3.16703	6.89231	21.6835	31.6462	24.0418	15.8286	16.7275	0.208791	25.0923	7.2989	80.3385
							24.2489	14.6903	9.00455	3.98716	3.33416	26.9391	22.981	11.1511	9.48033	11.8749	1.09193	22.8435	7.76894	36.4899
							19.4108	16.9186	8.30246	4.8118	4.41598	82.6565	35.5235	15.6789	14.0426	16.2554	1.40702	25.1053	7.9522	65.9276
							11.4575	13.0616	6.03291	3.07325	1.92675	19.8248	24.4183	13.4119	8.71868	10.7919	3.33439	22.3631	7.69321	57.5775
							22.5581	16.5035	7.69361	4.63972	3.60277	57.3841	35.3226	13.689	7.4234	14.4942	2.15089	24.9415	9.80908	58.5381
							26.0038	16.7795	7.3472	4.32186	2.96652	52.1593	30.3013	17.1133	9.99952	15.4782	2.97226	27.4859	7.70349	65.7169
							14.4685	18.7145	7.65035	1.70862	1.60956	11.4324	16.4627	6.56643	6.95455	8.99534	0.969697	15.5466	8.92774	30.169
							19.8636	17.8766	44.8831	1.68831	2.03247	40.7446	22.3225	15.4113	13.0671	7.34632	3.11255	28.4026	11.0022	65.4416
							21.3392	16.3296	9.2992	6.1192	5.7984	35.8464	36.4848	16.2848	10.3672	21.02	4.852	26.1616	5.8536	69.4408
							20.7453	17.0658	10.4892	6.50035	3.88663	38.4738	37.4409	12.6123	11.0952	21.4381	2.05038	27.5682	6.0063	63.4283
							14.0353	18.2839	42.496	2.93387	3.19954	5.9008	21.5348	8.04789	8.76853	13.4493	1.13569	22.8985	10.7366	35.2657
							21.7123	20.5922	10.686	5.44784	4.12856	11.6185	30.3815	15.5585	55.6596	30.8883	4.2392	25.6354	11.2698	63.5564
							16.509	16.4468	10.8928	3.07283	2.26105	19.9656	20.6653	12.2308	8.62275	9.54337	1.9108	26.1612	10.3322	29.1563
							13.7126	15.2524	8.35845	3.83262	2.53714	27.1943	22.7933	14.9128	8.62217	9.60334	3.06136	21.7847	7.84769	43.5587
							23.615	18.1484	7.61272	9.14397	5.3058	73.3114	43.9721	18.8594	8.26786	22.894	5.91518	30.6105	14.1786	85.0446
							14.2218	13.8328	19.3686	1.64164	2.49829	78.7065	21.2662	7.20819	7.21843	15.785	0.194539	27.0137	7.73038	60.0171
							29.1851	16.6499	8.22938	3.9497	4.92757	21.3199	34.3662	11.9738	8.62173	14.497	2.08652	23.7364	8.43461	57.7565
							18.3729	12.6858	6.55808	4.26404	4.68453	60.1509	32.4046	14.6991	12.9897	15.2889	2.13973	29.7197	7.76297	57.4029
							19.0963	14.9138	8.58693	4.10704	6.1171	47.7263	35.255	17.5977	8.57256	19.5833	1.44828	22.7737	8.83764	60.1681
							22.7277	13.9576	6.2462	6.38043	4.5712	19.9283	30.4891	18.4957	9.77446	14.5446	1.45924	22.5913	7.11304	53.0228
							25.2262	18.4701	14.6283	6.21194	4.00168	51.4172	37.4996	21.0109	8.14466	24.9765	2.28764	28.2414	10.0278	79.0328
							15.8603	13.3927	9.64777	3.61538	4.30364	61.4676	26.1903	13.5243	10.0567	10.5182	0.753036	23.4271	8.61134	56.1883
							17.665	18.422	6.59591	2.21995	3.25575	7.25575	22.601	6.61125	8.14066	8.8133	0.43734	17.1535	10.2762	20.5601
							15.6643	14.1371	6.88693	6.19435	4.03392	48.9314	39.9265	13.5131	9.02261	14.2226	1.44382	25.6304	7.0417	60.9018
							19.3256	13.1826	7.69835	4.56206	2.47958	40.0691	26.8032	15.9639	9.69285	17.1862	2.8531	25.1606	8.69639	54.824
							35.9917	16.5129	9.3351	4.89259	6.79198	80.0794	34.1089	14.9864	13.5008	20.6657	2.74735	28.4342	12.2927	71.2784
							27.7003	16.0245	7.01292	4.38114	6.51034	25.4509	33.1615	17.7106	9.75452	15.0284	2.23256	22.938	9.16667	51.9083
							19.1229	14.9332	8.23389	6.10501	4.56921	32.0704	42.7601	14.8461	10.4415	38.2053	2.22912	42.2757	8.77924	91.2399
							18.8728	16.963	11.0064	4.78422	7.18841	60.3382	32.0644	16.2657	15.963	20.8035	3.60386	27.4799	12.2222	78.0097
							12.0087	13.8812	9.55652	2.63188	3.24928	21.7942	14	10.8406	7.03188	7.53333	0.95942	17.9275	10.3739	41.1391
							33.0939	17.2361	9.92089	3.99753	3.62546	39.3968	33.9876	17.3869	9.96044	21.8257	3.01731	26.0247	7.07046	67.7874
							17.5915	13.445	9.81567	4.86563	2.88184	44.2768	29.5672	11.9831	11.7259	15.9615	1.18231	26.0547	7.14112	58.2957
							23.7001	17.4075	11.1971	4.9601	6.5006	19.7122	26.9347	16.925	47.8428	26.1826	4.17775	34.1959	7.91657	61.7678
							26.3599	15.4437	10.2061	6.17409	7.18826	39.7474	37.3777	17.1328	11.5757	24.3368	3.7664	27.8802	9.37854	70.0053
							11.5241	13.3508	6.44256	5.10945	6.09857	31.2128	26.7328	12.3603	8.33855	11.5071	1.50918	42.5282	8.41944	80.4392
							24.9456	16.8927	7.88555	5.27611	5.13448	22.402	32.7711	13.6066	8.79256	18.6366	1.68813	28.8927	8.03577	69.3677
							16.7544	14.7324	7.26429	5.71044	5.30934	47.2049	33.6143	15.1203	15.4687	12.4813	2.49615	47.1187	6.81538	70.8681
							20.207	19.6667	58.0626	5.22957	2.66667	22.8881	38.7867	15.9478	11.4904	7.51304	3.37565	32.2226	10.4099	67.9722
							22.5305	16.687	8.40263	2.0681	3.10275	7.87933	18.3297	9.55914	6.43011	13.1792	1.04301	14.7515	8.15054	28.3333
							21.6256	16.5829	8.39088	4.7711	5.51115	63.1018	39.3725	14.7081	9.62852	19.1659	1.68283	26.8293	9.23666	60.6906
							28.1337	17.5932	12.1582	6.79027	7.1574	75.78	36.0029	15.9338	9.33647	24.1926	4.02984	27.742	13.1868	76.7588
							23.0062	18.5961	7.47831	4.54339	4.91219	28.3926	31.595	12.8957	14.6632	15.594	6.21901	32.2975	7.7686	73.8099
							27.4268	17.5072	8.91957	6.66206	5.48139	85.8481	42.2365	17.47	12.2917	20.892	3.13625	29.5378	10.1957	78.1309
							57.5538	14.0239	11.9721	0.446215	1.05578	4.46614	15.4064	4.76892	2.58167	13.0637	0.219124	15.1873	4.94024	17.4143
							18.3861	13.2735	6.54602	5.01072	3.78552	43.807	38.6935	16.815	7.69348	16.1206	1.91153	40.353	10.4057	74.6747
							19.4935	12.4811	7.6045	3.39623	2.61538	16.8164	24.8832	10.9717	8.49637	17.0697	0.764151	24.0573	8.08055	50.3839
							22.2952	16.7881	6.76905	9.8619	6.83333	55.5905	31.1286	12.7	8.81905	13.6595	3.14524	26.4048	8.24048	69.6405
							15.0927	16.4417	7.11287	2.04332	1.69189	8.91397	11.9585	6.69189	5.96095	10.2721	1.50336	15.6107	7.07871	17.2361
							25.0442	17.2015	8.61422	5.42888	6.06466	50.9741	27.5603	16.7856	6.32004	15.5205	1.50647	23.93	10.9881	63.0539
							17.9682	14.3686	7.56682	5.18356	5.27685	49.2521	33.5709	16.0187	11.1573	15.0963	1.57237	40.5204	7.30005	65.7736
							17.1171	12.41	8.09766	4.24214	6.37993	76.2227	34.0983	13.9846	14.1505	17.0977	3.51773	29.1572	8.38997	59.3037
							34.7741	17.4469	7.6962	7.11003	5.68062	43.1353	37.0759	12.8053	7.36904	13.075	1.95326	24.4615	7.04966	67.0974
							42.8968	19.529	9.38065	1.07742	1.36129	11.7355	12.8774	5.62581	6.92258	5.70968	0.729032	19.8194	6.90968	41.2323
							20.0207	16.9777	10.1413	5.70248	7.8157	19.1132	33.4066	14.6074	12.4744	21.2793	3.01818	30.5661	6.60165	68.8017
							18.498	12.0532	8.60689	5.39154	6.42208	43.0368	26.2475	18.6758	8.55051	13.993	1.37353	28.1308	12.4033	66.1919
							36.3209	16.8246	16.4963	1.54851	1.62687	11.056	14.6045	5.76866	5.81716	5.86194	0.623134	21.9627	7.08209	39.5
							8.89112	15.6347	4.2192	2.37822	2.53868	11.0215	18.4011	11.7622	11.3138	6.48997	2.26361	19.3567	8.91261	21.8711
							15.2376	13.5795	6.39145	6.15214	5.08376	64.6359	37.159	12.7641	10.1983	16.2308	2.06667	26.4068	8.27179	56.8957
							22.4388	15.0431	9.28625	7.19789	5.40408	52.9109	39.7772	15.7711	11.2356	21.6699	1.98867	26.3927	8.20846	79.5189
							14.2717	14.3175	8.02128	1.84288	2.91653	5.04746	14.8969	5.30115	5.7234	9.51227	0.404255	15.5417	6.97381	9.44517
							23.6367	17.4426	15.8308	5.81836	5.00574	55.608	32.3585	17.7438	12.7725	22.4589	2.48948	30.1434	8.1501	70.4006
							36.4102	17.061	10.8603	6.68678	8.37627	68.2705	38.8495	14.9417	10.598	24.7966	2.38441	28.1783	9.22915	83.7349
							26.9697	15.0594	7.51009	8.29148	3.08184	32.2724	29.3397	16.9137	58.8341	15.9047	2.00561	32.6603	9.2657	57.1132
							23.3887	20.6091	13.9688	5.95697	5.29377	49.2582	40.0141	17.2656	11.2604	25.7426	4.27893	31.1202	5.77151	69.635
							21.6804	14.2173	7.89216	6.24903	8.54975	41.0611	39.3152	11.6798	12.975	27.0428	1.89883	31.348	9.03168	67.204
							23.2508	13.7716	6.82711	3.02348	1.53682	30.5165	22.8623	14.6041	7.36606	16.936	1.29136	26.3469	8.46958	35.3298
							18.0229	16.3744	11.4336	6.21959	8.37994	42.2962	30.6769	13.4297	10.5276	18.9984	1.90047	29.5569	12.3555	44.1264
							17.653	17.3553	7.14886	2.54521	2.36712	7.97352	18.0932	8.21187	6.22009	8.92877	2.12055	20.4721	6.57443	20.4457
							24.3661	16.7941	7.76673	4.06187	2.40365	13.0882	16.1917	8.79817	9.71602	9.08012	0.73428	32.3377	8.80223	39.001
							35.9898	19.6785	8.2752	4.96935	3.86308	29.0599	35.158	12.1322	12.3787	16.5293	3.33651	31.4339	12.7248	64.4298
							13.7497	18.7192	15.9835	2.78653	5.78399	29.2643	35.7001	15.1652	9.27446	6.00508	5.21728	28.3583	10.6163	53.3952
							23.0884	13.9345	8.36836	4.88133	3.66873	47.3059	31.8214	14.5377	8.99691	19.2095	2.17553	26.2281	6.54697	64.7454
							22.7792	24.4706	7.2134	5.39454	3.15302	9.69148	17.9826	9.31927	7.27213	13.2771	1.72374	15.0678	7.67246	19.9785
							24.4437	20.7622	9.1149	3.13766	2.69966	7.94312	20.0137	8.28328	5.97156	7.78271	1.57565	15.7224	6.56997	19.7759
							23.3916	18.3193	9.79072	4.27292	3.75081	40.4833	32.343	12.4045	10.2718	15.9569	2.96224	33.9094	8.55556	55.6181
							21.6797	19.6647	6.41597	3.56905	5.65724	22.5923	25.886	15.5283	6.42429	17.1381	2.17637	25.0391	11.5291	39.1106
							21.9642	13.9546	11.267	6.42932	14.0113	50.7086	34.1728	19.0506	9.39442	11.2801	2.70855	32.8237	7.49651	65.692
							15.8917	13.0558	5.9628	7.76368	3.90919	75.5405	41.779	16.8796	9.686	15.7155	1.80416	24.3446	7.02845	56.6543
							22.7389	17.3493	13.1249	6.66549	5.29711	38.1256	37.4488	23.3423	6.00423	23.5011	4.02823	27.9697	9.07481	81.2717
							36.5924	16.0203	8.13165	4.95359	7.34768	40.0363	33.443	12.3342	16.7325	19.8692	5.59831	29.7173	7.77975	55.081
							30.4144	19.0588	11.5424	6.61756	10.1771	79.3438	37.0871	19.6987	10.6659	24.8147	3.0253	29.349	6.49702	83.9241
							11.6518	17.0843	10.1797	3.20089	4.33538	6.21429	15.2997	6.94252	7.11663	7.2779	1.49609	17.5709	8.46596	13.0022
							22.9307	16.0449	7.97781	6.34942	3.68053	40.7005	39.0294	13.7149	7.09373	20.5003	3.40987	33.2396	7.49861	65.7676
							26.6809	15.0886	13.7812	6.42287	5.35073	63.322	42.9243	15.1155	8.58416	19.8745	4.14311	32.2569	8.63636	91.854
							16.0337	17.9447	34.8168	3.40539	5.24832	22.3904	27.7173	13.9065	9.80778	8.4009	4.37322	24.8467	10.8871	49.3867
							17.5034	13.9095	5.48643	4.20362	3.6776	71.6097	33.5645	17.8733	10.1527	17.3643	2.02149	22.1844	7.24887	80.6776
							19.742	17.6912	7.15718	7.70854	5.99134	76.6863	36.1361	12.3243	7.56931	16.2321	2.76795	30.3923	7.54084	71.1553
							22.1917	15.5225	7.9893	5.18487	4.77464	66.2246	29.6134	14.9954	7.1398	19.5011	2.2437	26.4828	12.2124	59.6982
							23.9009	19.3981	20.6608	6.66696	4.59537	80.8821	39.9777	16.8088	11.0698	22.1977	4.15583	35.2881	7.30511	89.7381
							24.0725	15.7363	8.86375	8.54375	12.4575	58.1362	33.8162	19.4725	11.83	13.5887	3.19375	34.8862	8.4475	69.2537
							24.7284	13.2694	7.71106	3.00527	2.97141	32.3303	32.158	14.9443	9.51317	16.155	1.9082	27.015	9.45598	56.988
							15.1844	14.5407	7.02525	7.93829	8.4446	122.421	38.8647	14.7433	8.86255	23.2475	5.30014	32.5603	8.60659	79.6431
							15.1152	17.9288	35.5061	3.09848	4.47424	15.8864	23.0818	11.45	9.7697	8.34848	3.40303	25.4091	9.25455	43.2636
							10.8384	14.8689	5.30395	4.21695	2.84972	19.3186	27.8904	12.9627	8.5548	8.30056	2.72203	24.3537	6.90282	53.1119
							30.0511	13.3602	7.21499	5.31673	8.70072	32.9434	27.3406	13.716	12.3295	17.0111	2.31205	28.7267	12.5232	56.8527
							24.6985	19.0932	81.3722	2.85625	1.92075	26.8524	38.5377	17.676	9.54545	10.5579	5.1453	38.0497	11.3901	67.439
							21.7868	18.2751	14.3728	4.39065	5.94223	73.8061	38.4457	16.0619	12.1994	21.879	1.69188	29.9285	6.80468	102.935
							28.681	17.9918	15.4663	5.48466	6.37832	121.237	47.5072	16.002	6.56442	28.3742	5.78528	37.681	7.97955	105.971
							24.8311	18.394	12.5652	6.57517	9.33231	56.9113	39.1534	13.9746	8.7579	21.1843	3.49422	30.8836	8.61064	64.9954
							13.5295	14.1896	7.62428	3.27746	2.9422	14.5445	30.2913	10.9434	10.4751	8.95491	1.70058	55.2913	10.1457	72.2936
							19.1027	18.8112	7.30165	7.77947	4.13181	83.0431	41.2548	19.9556	8.39544	14.8023	3.24335	36.8238	9.56781	86.6641
							26.0919	18.2973	13.339	5.51894	3.13068	31.8523	34.7244	15.1098	9.50379	23.1544	2.49621	34.858	6.05777	85.3589
							16.3506	18.9654	6.78139	2.9026	1.7684	8.11472	15.0303	10.9697	6.2684	7.12771	1.1645	15.6991	5.85714	17.2706
							14.8385	14.6017	5.82264	4.61599	3.01267	16.4988	22.6603	12.076	8.57165	11.9707	1.54473	24.5376	7.22249	51.4838
							25.2203	18.6118	26.4781	3.42674	3.35294	74.7262	35.307	13.1519	8.74652	10.8128	2.8	40.4813	10.6791	86.6299
							31.3286	18.2381	10.2786	2.52619	1.80952	7.61905	26.7595	10.231	6.33095	7.54286	1.96667	19.5167	7.21667	26.3167
							9.58559	17.967	19.0751	3.31231	3.00601	8.86486	14.7177	7.12312	6.54054	8.87688	3.08108	14.97	8.76276	21.2853
							22.5755	15.2038	10.2849	4.14528	3.81321	25.5311	24.3217	11.4321	10.0075	11.0991	1.29434	23.4962	8.47075	56.1764
							8.30886	15.3785	15.1924	2.77975	1.77215	7.97468	15.8759	8.28481	6.12405	6.62658	1.61646	14.381	6.98861	16.357
							34.0855	15.3189	11.1509	6.80181	6.60664	46.6026	38.7455	15.2807	11.5262	22.1579	2.47384	32.5241	12.6358	85.1107
							21.5196	23.5251	8.25279	23.2905	2.55028	10.3268	17.0587	8.09078	8.04749	10.9567	0.298883	19.8911	7.19972	32.9958
							27.9096	19.1722	7.94087	11.9061	4.3687	40.9983	38.487	17.0243	10.8	14.7739	2.36174	40.3252	6.8	75.8087
							21.2249	13.4749	7.68651	4.49339	3.26852	60.7209	38.8399	15.8955	25.3188	16.9881	2.26984	28.5635	6.80291	83.209
							25.189	16.6529	12.8962	6.91203	4.80962	34.9436	33.3787	13.1553	11.8021	20.9856	2.5079	36.9704	7.41787	79.0674
							37.6474	18.9313	14.5958	7.22694	2.96655	72.3318	42.1637	12.5705	13.7884	27.0949	3.25678	29.0986	10.557	81.4051
							26.9313	20.9303	11.73	5.95387	4.22886	41.047	37.01	15.0118	16.8091	20.1551	3.218	31.3596	9.83265	68.9588
							24.9695	15.7619	8.30592	5.00345	4.73433	40.5543	32.2714	16.0828	5.80104	24.4319	1.71708	28.1863	8.36113	67.8741
							26.1142	15.2982	11.139	5.375	6.07487	91.3832	39.3801	14.8794	7.10723	23.9283	4.39213	35.4055	7.69797	70.3261
							15.4558	13.9116	21.355	1.23101	3.06822	4.66977	17.1519	5.75969	7.94109	7.02171	1.30388	21.6047	5.27132	24.431
							29.8746	15.7714	9.54821	6.62306	4.25219	60.3007	37.7262	13.588	10.2009	18.0088	3.96089	28.2596	7.26231	88.1645
							16.7917	17.3762	6.31137	3.99681	1.8119	19.6684	22.9862	10.8544	9.11796	9.51435	1.26567	29.6748	7.5813	58.491
							14.4654	12.6875	5.71941	4.05851	3.10771	45.262	26.6436	14.2806	10.1755	27.8298	1.4242	27.7753	9.88431	83.6809
							15.4906	14.2935	9.31447	3.63836	5.71593	28.7505	25.2966	10.501	8.15933	21.9665	1.37631	18.2096	6.72117	46.3962
							20.2918	15.162	8.15803	6.08	4.33443	65.6623	32.9325	16.6931	6.64	21.5167	5.0977	27.7803	7.88656	63.2328
							23.4527	15.1791	4.68919	3.55405	2.64189	7.76689	18.3851	7.60135	6.16892	5.04054	1.29054	14.6081	8.36486	19.2568
							28.4533	21.804	11.1715	3.23583	4.98315	39.17	33.0184	13.3446	8.87596	21.7489	0.990812	25.7534	13.1026	62.9847
							12.1469	16.8286	8.14799	3.11153	2.34548	20.8819	26.7916	13.1768	11.6654	9.19151	1.55604	27.7432	8.27693	53.6839
							18.0468	15.1536	10.4923	10.4053	4.78713	29.7242	38.4133	14.5113	15.0578	15.7959	4.46306	40.3555	7.77542	86.2495
							16.7063	15.8267	7.31728	4.80453	2.51322	32.305	28.6889	13.8451	7.59396	21.7856	2.06988	26.7162	10.0883	45.2597
							37.5785	17.3912	13.0028	8.47383	4.66391	109.43	40.9972	12.9972	10.7631	17.4215	2.06336	30.6694	7.55096	129.931
							26.491	18.3454	20.3382	6.48101	5.51537	159.442	52.0253	19.2559	17.1935	24.1022	2.90145	44.0732	8.38156	130.627
							31.4921	18.786	16.3895	6.41026	8.73964	67.932	45.9704	22.2535	16.9152	34.855	3.5286	30.2022	7.98718	64.6469
							22.1407	16.388	9.34349	5.12954	6.3558	94.7825	31.9367	14.0627	7.93728	38.6952	3.35053	31.5106	6.43787	77.2778
							36.7792	17.4891	13.7409	12.0073	1.93248	10.2774	14.4015	7.78832	6.5073	6.79015	0.489051	47.427	5.79745	34.6496
							20	11.9811	7.72642	4.5283	3.11321	42.9811	30.2642	15.1981	10.2547	14.5283	3.64151	26.2547	9.34906	59.6604
							16.5774	18.3896	6.23477	4.77722	3.02098	28.2338	33.048	10.4006	7.44955	19.3157	2.86713	27.5105	5.32567	55.2178
							14.2413	16.431	5.67334	8.65227	1.7039	6.82297	13.4489	6.73656	5.86407	7.7334	0.428872	14.0084	6.34352	18.471
							18.0072	12.4535	8.98957	3.63162	3.27368	44.6669	27.691	15.9189	6.90209	21.5297	1.48957	25.7913	7.01846	51.8989
							28.0476	16.9186	8.69962	3.97497	4.34543	104.103	38.2503	16.5307	11.8198	22.4618	2.81602	25.4631	8.61202	113.347
							20.5258	18.9926	5.02948	4.66585	1.15725	6.86486	20.4029	7.457	5.24816	6.42998	2.46683	17.6265	7.75676	16.1744
							29.5641	15.4961	12.1786	6.60291	5.84078	56.2806	38.1786	19.4126	10.4408	18.9155	3.11359	34.168	9.27864	90.3388
							20.5529	16.3145	7.54193	3.91195	4.08333	40.0152	34.6232	13.1876	8.4979	23.2018	3.30398	34.8684	8.09539	74.4161
							32.2827	18.1844	14.3477	6.38424	3.35337	46.6206	37.7238	18.2721	11.3144	26.0244	2.88465	36.2551	9.24452	90.5475
							36.6135	18.569	10.5145	5.48885	4.57638	38.8786	35.711	14.2205	11.768	22.7184	4.74154	30.1825	6.08175	60.8654
							23.5048	16.2098	10.6439	5.9988	4.52638	24.6199	30.3357	13.1487	10.6811	11.6775	2.43165	41.205	11.2962	52.7974
							17.4503	25.7404	8.48171	16.899	1.55923	7.87021	15.4956	7.45645	7.52439	7.88763	0.627178	19.75	10.3415	17.4704
							23.1549	15.2582	8.43036	2.94992	1.89671	10.5149	16.2254	10.9969	10.0203	11.6886	1.69327	17.6166	7.79499	18.0423
							22.5097	19.2554	11.2955	4.56243	2.17297	36.5315	37.1833	23.5189	8.57961	21.354	1.73769	24.0115	8.03207	63.5945
							28.3856	18.8912	13.3526	7.43856	5.40359	80.6085	44.6668	18.9072	11.948	33.8222	1.80816	28.4614	7.9524	84.2448
							25.1979	16.0135	12.7376	6.11694	5.3958	63.9873	36.4085	17.9205	13.2174	22.2774	2.38831	32.9228	9.72564	74.3906
							25.065	16.9789	6.60633	7.79965	1.08436	5.56766	15.4851	10.1986	4.00527	6.63972	2.14763	25.5448	10.188	24.2285
							20.9222	13.9172	7.86553	5.18471	3.81458	17.7035	24.4374	13.1139	9.35386	10.1274	10.2038	28.0502	6.44444	60.1437
							38.4398	16.7773	6.24091	4.30682	2.41364	5.71023	17.5216	8.90795	6.1625	8.38295	2.8	17.1136	20.6227	18.0898
							18.6827	14.2418	6.61429	5.55714	3.16633	24.3959	28.5776	9.43061	8.83571	14.2031	1.91633	29.148	8.96327	55.2939
							21.7708	19.875	8.73785	2.50694	1.60764	23.7153	22.8906	20.8906	5.97917	13.4549	2.75521	39.5122	10.1597	46.4601
							22.3829	17.9905	8.44655	4.53045	1.83762	6.00135	14.8417	7.32747	4.25575	6.34506	1.4912	18.8728	10.6089	22.1218
							28.9109	15.5075	7.6306	6.2205	3.34106	36.1175	38.1303	15.8588	9.45698	16.9402	3.29572	27.0809	10.9938	75.2751
							15.6907	15.7393	4.78405	1.86576	2.54377	10.1829	16.9543	9.07588	6.6537	9.35506	0.618677	16.5545	6.50778	15.2315
							17.2046	16.612	28.3456	0.903475	0.841699	18.5367	31.4459	13.4691	7.12934	13.9305	1.48649	22.9266	9.01737	40.4884
							17.9299	15.2228	6.74163	2.57008	1.76464	11.3818	19.9603	10.2333	8.14331	13.3954	0.619247	19.0293	8.07531	32.1433
							39.6039	15.3179	13.8241	7.27687	4.3772	48.1186	34.7694	16.7231	15.1081	25.499	2.44495	34.9153	9.14788	76.4697
							28.8322	18.0236	15.3308	6.45274	3.99291	47.4286	28.0893	14.6361	9.05057	22.1153	2.22968	26.2491	9.91446	48.7505
							26.8403	18.9683	14.0317	7.69246	6.86806	57.6925	30.0367	21.881	8.71627	23.4643	2.63194	36.4573	11.5903	64.0952
							17.6624	20.1742	10.4925	7.56774	2.83656	33.0265	23.4753	12.5384	10.1348	14.9398	1.76344	27.3763	7.64158	47.2516
							33.2571	14.916	9.16987	8.27179	5.20641	44.0218	30.8526	15.9385	7.91346	21.3897	3.1891	28.3987	8.14936	68.075
							19.0783	16.6632	9.69507	12.2557	4.08696	30.7281	42.1797	14.5003	10.1449	17.2597	3.39884	41.2632	7.15884	75.658
							21.8293	19.3452	11.7409	5.77644	2.26511	50.2991	48.3497	17.3218	8.61858	21.1103	1.07024	28.753	11.5559	77.3301
							19.4462	17.0818	8.01575	6.50481	2.45669	43.0324	23.9252	11.7345	9.51662	14.9528	0.884077	25.9514	6.84383	55.6032
							27.0917	20.9061	29.0552	3.07514	2.50055	10.4541	21.1901	15.8133	6.65746	13.1547	0.543646	28.3934	8.23204	28.7702
							19.8754	17.4685	15.7521	2.32378	2.10602	4.63324	19.0831	12.5645	5.04728	17.6232	0.702006	17.8338	5.71777	30.7364
							17.4084	18.9767	7.73151	5.25563	3.43971	86.1897	31.9727	12.3087	6.75965	19.8537	0.975884	23.7822	6.07637	71.6994
							31.6324	12.6324	7.3479	7.03171	3.56898	42.8826	30.9135	10.0634	7.29563	14.2639	1.06598	27.6384	7.86547	67.874
							28.1583	15.2911	9.21337	4.33825	2.26549	38.2262	20.0865	12.7542	7.20551	22.2537	1.2586	31.2852	7.16028	53.4779
							30.1418	19.0694	16.7714	4.6898	3.14388	63.498	32.5724	15.949	20.4929	29.6847	2.98571	28	9.47755	65.2551
							14.911	15.4203	8.04321	4.52572	4.13426	15.1986	29.5597	13.8133	8.71708	10.0658	2.55401	38.1641	9.00154	60.7433
							22.3711	11.8719	8.50148	8.86593	4.28889	22.9163	25.917	13.2156	21.4533	18.4052	1.25037	27.7837	6.83407	58.8148
							26.3737	16.1893	9.39805	5.45561	2.57463	79.7171	32.7756	11.5415	11.5873	41.4898	2.9561	28.3132	6.48293	75.802
							18.8662	16.1084	8.58628	5.53982	4.07854	57.1211	36.9945	14.8767	7.45354	21.1499	3.26106	29.6604	7.37611	60.3485
							19.2397	16.4871	19.3093	6.15206	5.43814	23.3866	24.3351	10.4794	12.3557	14.6701	2.97165	20.0876	10.6263	31.8273
							13.5999	16.0098	10.611	3.77355	3.23792	40.491	26.231	12.7023	6.81163	10.2965	1.57903	25.3432	6.89066	39.2785
							8.73581	15.0983	6.79039	3.24891	2.48908	5.03712	11.8712	7.08079	6.16594	17.0218	1.17686	17.286	5.05677	14.179
							16.6611	15.4682	9.34307	4.77894	2.30553	17.3858	15.6611	7.38686	5.14807	8.31387	0.692388	27.3264	7.01147	27.7497
							24.1855	17.8168	9.67279	8.02015	6.2626	47.7404	35.7481	13.6301	9.12804	23.1399	1.90575	29.3011	6.13219	67.6568
							18.8127	16.2044	19.5377	3.42579	5.09976	34.6131	28.017	8.73966	6.80535	12.8297	1.49148	25.983	7.6326	49.8491
							22.6995	16.1686	12.0367	5.39399	3.79633	20.5793	37.6093	15.6561	12.5626	16.0876	3.14023	23.1002	8.94073	67.6352
							27.2711	17.9538	9.67068	6.22892	3.0502	90.8213	30.4056	13.251	10.5472	30.6426	3.43474	28.4789	7.14257	96.489
							26.6526	19.0121	16.5828	5.99741	3.51983	42.2276	38.3672	13.1647	8.8931	24.1026	2.30259	28.1733	8.44397	66.1198
							28.4027	17.2856	11.4229	6.12637	6.70261	44.551	41.8197	14.2443	9.52401	26.2477	1.40101	33.4642	8.13311	72.1205
							12.5652	14.8379	14.4941	3.23715	2.63636	10.0474	12.2372	8.89328	6.29249	12.6285	0.549407	16.4427	8.07905	24.3715
							16.9908	18.4183	34.1287	5.43672	2.36665	41.8121	30.8441	12.3357	6.9837	12.9011	2.96035	33.9511	8.63715	64.3835
							26.5717	13.7561	7.05029	8.95725	2.27661	9.89941	17.3269	9.59849	4.84744	15.2992	0.915339	16.109	9.89522	26.0067
							14.9612	12.8014	7.84703	2.5137	1.74201	5.53653	21.0731	9.67352	6.43607	9.48174	0.956621	17.0068	4.42009	21.7717
							25.0302	15.7094	10.0151	15.4755	5.36226	135.936	33.6151	36.6	9.78491	20.5887	3.21509	41.0906	5.49434	115.287
							25.8119	24.427	6.60396	4.75495	3.77228	39.1473	28.2153	11.026	9.30446	14.3651	1.00619	35.3478	8.91708	45.5668
							22.1421	14.6142	9.36769	4.41458	4.5065	19.4308	23.8333	11.5566	7.05339	9.77159	1.47168	21.0836	7.58217	32.467
							39.8501	15.5232	9.48774	2.75613	1.63351	11.1676	19.5095	8.44414	5.02589	10.8052	2.52589	20.5123	10.3842	44.8828
							14.4634	16.9146	17.061	3.23171	2.71951	17.4512	12.1585	11.3659	5.68293	17.4512	0.731707	16.6951	7.06098	34.4756
							17.7666	17.7017	6.14116	3.86798	8.4413	32.5167	28.3024	14.1357	10.1613	15.8196	1.64048	27.7154	6.48972	54.7506
							23.1399	15.6968	7.11079	6.87464	3.25656	60.6093	32.5248	10.4227	16.3061	19.9942	0.930029	31.172	7.36152	83.9796
							42.4147	17.665	13.3337	5.19178	2.46326	63.1494	35.7136	17.3587	11.9402	25.3848	2.49689	28.1656	5.50311	90.5355
							16.5357	15.3036	12.1786	3.64935	2.95292	48.9075	30.013	11.7597	9.05519	26.4562	0.262987	33.1494	5.91234	77.7094
							24.0127	18.1899	36.6048	5.81153	7.07595	29.9241	14.4951	26.9719	6.80591	15.339	1.72433	27.7271	8.06892	60.0141
							21.0354	16.2847	17.3283	5.09128	4.04768	30.7275	35.1757	15.718	7.56131	9.32834	2.69755	45.1826	7.73842	39.0913
							20.6052	14.1405	10.0493	5.16969	2.64804	31.8333	28.6808	17.5609	9.07956	21.1173	0.996475	24.148	6.33635	58.4194
							16.4255	14.6048	4.7473	2.7365	2.20302	6.20734	20.1901	10.2009	4.04104	6.47732	1.01944	12.7235	7.75378	26.5011
							20.6134	16.4085	12.3279	3.99126	3.71643	48.8014	39.6852	11.2929	11.2567	17.1343	1.98626	37.9963	8.46721	81.1611
							20.6142	17.2598	40.6811	7.34843	2.44882	29.1181	27.4705	13.2894	5.79331	14.3327	0.653543	31.8898	7.57283	41.4272
							23.1073	17.9398	6.61349	5.18709	4.54967	13.942	32.3495	14.8434	8.77737	15.203	2.42495	35.1407	7.6802	65.1914
							9.30605	24.4164	7.47687	4.03559	1.76868	42.1886	16.4698	9.00712	9.60142	9.4484	1.14947	21.7402	7.3274	35.9609
							31.1085	18.4821	8.27738	6.0911	2.42477	57.8137	27.1423	12.6847	13.6755	31.2907	4.71853	27.0297	5.44012	75.8618
							17.0784	16.5692	7.80339	4.24931	2.05545	46.2819	33.3611	11.8676	7.70577	20.7846	0.701192	26.2301	5.53666	55.8135
							32.56	14.0667	6.57467	2.716	1.41467	12.66	16.3507	6.53867	5.93067	10.7133	0.689333	20.0493	7.79867	36.1147
							22.6881	15.5662	9.60636	3.61544	5.07873	22.6018	23.7116	12.0954	8.03558	11.2983	1.06662	19.1923	5.6972	34.1287
							38.3931	22.4471	159.455	2.64598	2.99425	60.9954	48.5552	18.4989	8.76207	10.0793	2.26207	69.6874	10.4586	135.393
							19.0053	13.4241	7.10455	5.08151	4.07383	16.3556	25.6521	11.0703	8.45422	13.8069	1.12581	41.5942	9.49144	51.5966
							16.5925	12.9542	7.02716	3.55688	3.42105	32.674	23.3056	6.78608	6.36842	12.4397	0.731749	22.7063	6.73514	34.927
							26.259	22.2557	11.9918	6.52288	4.68464	66.2255	29.4828	13.2843	7.67075	22.9886	3.42484	37.1683	7.31291	66.0564
							22.5658	14.485	4.84355	2.22164	1.49022	9.37288	19.0078	6.64537	4.39244	13.6871	0.812256	13.5228	9.06389	31.5528
							17.0853	11.9643	8.29519	3.76239	2.41254	19.6501	25.0627	20.0029	8.47303	19.4869	2.86152	22.9337	5.87464	43.5583
							15.8674	16.4715	15.9052	3.58557	4.46309	22.495	16.1787	10.3465	7.79614	8.78859	0.942953	27.8943	7.06795	43.3096
							19.5554	16.0838	9.31107	7.86526	4.26596	53.0803	25.1207	14.0949	12.9918	20.6198	3.21793	25.0193	7.73814	57.1582
							18.2497	13.2178	7.61529	6.30573	4.02166	15.5108	30.0306	11.9732	8.28408	9.5758	2.71465	28.5096	8.01401	38.5006
							14.6719	14.8795	8.9269	5.60379	5.28069	15.8945	32.5809	15.3728	11.4727	22.1306	2.65569	60.0575	12.4191	59.74
							47.8078	18.525	10.5531	3.20156	3.82812	16.9953	21.8609	8.97344	8.54063	17.1906	0.642188	21.6391	7.09844	30.0359
							19.9257	14.36	17.9326	3.48432	6.55981	10.8107	20.9059	10.6574	5.81765	9.86527	1.31359	23.0918	9.06156	33.2695
							66.2676	24.1053	160.383	4.22276	6.2046	86.5969	62.5182	17.3995	9.15254	13.1223	7.14407	77.0472	10.4649	157.729
							25.1021	17.0784	91.3153	2.17474	7.03421	19.3795	31.4126	13.2884	9.22421	10.9926	2.27211	35.2268	10.5532	49.3858
							39.2169	16.8565	13.4089	5.3957	4.48579	38.5606	43.0353	17.0596	16.1393	28.5073	2.02703	33.6126	9.87872	61.0222
							16.7693	16.697	23.9772	2.63861	3.75446	13.1802	20.2832	10.9416	6.95248	10.0119	0.835644	21.6564	6.65347	27.1505
							20.7069	16.7473	12.4759	4.644	3.29121	29.1501	40.1033	16.7447	8.92816	17.2085	2.48364	29.1078	6.18922	63.4984
							28.2044	15.1889	13.3378	3.14667	2.53778	35.9511	18.2622	9.12222	13.72	13.9756	0.855556	20.48	9.08667	23.3022
							13.8635	17.3939	49.0246	3.43026	3.65029	15.7662	33.168	17.2279	7.74853	8.99018	2.30452	30.0462	10.5354	48.5923
							17.3966	16.5615	4.45391	2.65084	2.97067	6.09637	22.1816	7.36453	6.51536	7.27933	1.06983	15.0461	9.0014	15.5237
							16.5177	14.2705	10.8316	3.10438	3.74311	18.3605	19.0027	8.68646	6.79783	10.2515	0.779589	20.863	8.16997	26.1079
							29.6213	18.1089	8.16083	2.75875	3.51492	17.4358	21.4047	10.4877	7.69001	15.5396	0.747082	22.2127	10.0999	26.2205
							13.7188	24.5932	61.3598	2.23495	2.85463	18.3084	40.0705	15.909	9.24596	11.3209	3.40308	42.851	11.2526	79.0646
							14.4851	19.305	51.8792	3.0297	2.91485	20.8614	34.0792	15.0059	7.76436	10.3703	2.01188	34.4673	10.8812	86.3149
							18.1979	16.0036	6.92818	5.25166	4.26132	15.857	28.0682	12.8232	9.39228	12.5697	2.06095	40.248	7.73325	42.3434
							63.8223	14.6289	14.0774	6.4957	4.63037	38.7006	55.3754	18.1762	10.6648	23.1361	2.40258	24.2923	10.5587	79.7163
							14.4182	20.6646	64.1299	3.6411	4.52352	27.4294	36.9387	17.0194	8.71677	11.772	1.74438	42.7566	13.5143	66.7883
							20.5817	18.0516	11.9455	5.0856	4.1644	46.7889	41.9163	14.3648	10.5623	31.108	2.91926	31.6372	8.91634	96.6975
							26.63	14.5384	12.3242	5.21649	4.03895	62.7869	49.0664	13.7721	9.75487	18.9737	1.64948	24.8866	13.2279	89.7251
							18.1382	14.1656	8.22947	4.28683	2.28944	26.3768	34.176	13.1421	11.0104	20.1956	1.6897	24.9179	6.65971	56.6754
							15.5857	15.6253	12.5633	4.25495	3.41516	40.9078	26.4031	10.1792	9.56848	11.1146	2.79242	27.7097	8.7373	49.646
							26.7247	13.5073	6.8179	4.41474	3.6218	39.2205	31.6596	12.81	8.34653	21.2674	1.60901	26.2753	7.97442	51.1407
							33.3885	13.2074	3.70124	0.936533	0.846749	9.26161	16.695	9.03251	6.34211	7.8452	0.996904	13.7988	5.79567	15.0774
							31.538	14.8803	7.63835	4.53668	2.99614	38.2458	22.9356	11.6988	8.18147	12.9099	2.06178	22.7079	9.1287	26.556
							18.4986	17.546	5.45546	3.98851	2.57471	69.2198	16.773	9.32615	8.92098	13.7687	3.12356	27.5	6.99713	52.7514
							20.5277	16.4198	5.07347	1.34256	3.41508	10.0716	18.0401	10.5926	6.01718	8.53053	1.1813	20.1594	6.29866	25.3702
							18.6947	13.9263	8.31579	1.66316	1.69474	6.81053	19.9053	8.53684	4.46316	7.43158	0.484211	17.0316	16.2526	17.0211
							16.4501	17.7084	16.3757	1.96086	2.40117	8.36791	21.0783	11.4951	6.53425	9.71624	1.38356	26.3855	8.7045	28.771
							22.6439	18.2429	12.1522	4.50244	3.49171	44.4644	21.9229	20.4351	7.73366	23.0488	0.763902	20.8624	8.17756	43.2039
							13.2078	14.139	12.3152	3.57984	6.79587	33.2119	27.7773	12.4636	7.74109	7.31163	1.29096	28.1101	8.09354	58.4233
							16.8213	16.0386	10.7126	4.57005	3.99758	32.3116	42.0024	17.9227	14.6039	20.3309	1.44444	30.9275	10.2609	99.9807
							37.5668	15.2337	11.4611	3.26211	1.50421	19.8947	17.7874	13.0416	10.6768	18.0068	0.848947	25.5184	9.40474	48.3732
							23.6487	16.0205	7.36872	4.41837	3.08132	28.6524	28.9255	13.8634	7.53818	22.0348	1.85351	29.4513	8.73184	48.9789
							18.0084	13.7469	7.67527	5.47902	4.3796	17.6346	32.57	13.4009	9.10329	15.2137	1.58554	32.4661	8.9348	52.1814
							42.5165	15.8538	18.4976	4.91863	2.30189	64.013	50.5943	16.8384	7.51769	28.4611	2.19458	27.7677	7.2158	98.5849
							67.4419	14.1334	23.7686	6.21144	5.59359	52.3128	48.3908	18.9419	9.23657	16.4532	3.7305	46.2513	10.0026	99.1291
							14.8778	14.0765	8.40458	4.74473	3.63095	17.5786	23.7327	11.9482	9.73269	15.2288	1.09994	36.5695	9.21553	52.5954
							19.3131	17.0935	11.4252	2.13785	3.34579	11.8949	26.6379	8.18692	6.98131	7.11449	0.158879	20.4439	6.3972	37.3925
							53.3079	18.9316	9.46501	4.37636	4.36703	34.5583	27.1104	17.2582	9.96423	15.2504	2.9409	22.2084	9.02177	34.4184
							83.7063	19.4643	41.0992	4.50794	4.4246	131.198	106.31	21.5119	25.9087	14.75	3.69444	41.0992	8.06349	157.881
							11.8354	19.269	164.348	1.71994	2.70411	19.2025	42.4193	20.8244	8.88608	7.86709	1.09968	55.2627	11.818	65.0728
							36.118	17.1833	14.6334	6.70504	3.90149	76.7652	31.9296	24.3099	10.9198	28.768	1.99198	29.4496	11.114	77.6449
							17.8966	12.8652	9.83146	4.75056	4.15955	39.7888	36.8067	12.0966	7.26067	23.8539	2.23596	27.3528	6.52135	62.827
							12.6196	22.3459	114.687	3.38265	3.05673	16.1246	29.238	15.921	9.69299	9.10345	1.27809	42.6974	8.47831	40.1413
							15.6429	15.5	128.25	0.838095	5.99762	10.8738	25.9833	11.2595	8.19524	10.4833	0.592857	30.4929	14.3238	43.9595
							26.4702	13.1523	12.5579	3.29801	3.12748	43.2666	39.7831	19.9735	10.5348	30.6623	1.76987	34.4288	8.30629	101.276
							13.638	13.5617	9.59504	2.80932	4.01029	27.5678	17.6017	7.1816	10.3959	10.2936	2.65315	27.8808	6.46852	36.7276
							16.4895	12.4615	7.27415	3.36881	4.26533	25.0888	20.4306	11.0971	7.62972	9.54782	1.09662	26.0726	8.6361	32.4689
							12.7839	18.8432	29.3451	9.9675	3.70268	15.9704	22.7782	15.2419	17.7371	9.15201	0.973231	31.8652	9.44646	47.805
							12.0712	15.0593	6.72404	0.961424	1.31454	5.99407	12.4807	7.73294	5.07418	15.3383	0.0385757	19.727	6.62611	21.1988
							39.5494	16.8519	7.58907	3.95414	4.88095	26.8862	27.1534	15.9427	8.68871	13.2725	2.76808	23.5582	10.3122	50.8228
							15.7769	13.9593	5.49123	2.85902	3.04574	18.0081	14.9756	10.0107	6.12845	10.4373	0.308271	20.2487	7.14411	30.3258
							26.1712	17.0511	10.221	7.26676	6.36297	56.3092	33.4837	15.2064	8.1858	25.1447	2.59323	27.6901	10.0756	75.8779
							33.0706	11.2863	2.6	2.26471	2.43922	5.14314	21.1431	6.2902	5.91176	11.0569	1.70784	13.598	8.33922	21.2294
							23.5535	17.802	9.11898	5.57831	3.0128	38.5188	34.9375	14.4383	7.37952	14.6559	2.82078	36.2854	8.33434	46.4232
							24.893	16.6817	15.1439	9.00923	10.2039	40.1974	37.7768	11.3164	10.833	19.2915	3.90959	42.7094	8.88192	69.1697
							26.4475	17.7429	14.402	5.02034	7.29292	35.0163	39.904	19.7673	11.3466	30.2368	2.12531	29.4793	7.8926	66.9561
							14.5768	14.0912	4.33914	6.24078	3.54713	70.7766	17.1352	9.07377	6.46209	9.90164	0.929303	23.4969	7.98668	60.2756
							34.049	15.4547	10.9347	8.07641	4.38576	48.0007	39.4941	14.9614	16.6766	22.3042	3.33383	31.2055	13.0252	84.5823
							15.5	15.7932	10.7956	3.83926	4.04927	36.2294	31.3829	12.1777	7.98627	13.0824	3.55897	31.6672	7.8126	74.2415
							16.4798	12.7938	12.61	6.50033	4.04362	61.0985	21.8539	15.269	8.66821	14.1011	0.348976	49.653	7.68672	77.7429
							14.6488	20.2725	131.595	3.35121	3.33824	14.2483	30.5606	14.9516	9.53114	11.5631	2.30882	47.2275	9.47318	42.3633
							26.2567	21.6419	33.2696	2.60199	2.57679	31.4396	33.9801	13.9267	9.67819	10.3898	3.79426	33.8664	10.6032	87.6125
							36.0542	16.8774	19.0607	8.98468	13.2681	60.2198	40.2976	16.3659	11.8939	33.0024	3.20742	46.7555	9.26458	67.1709
							18.3968	14.2858	6.83806	2.11093	3.26559	13.3717	20.9093	7.25587	11.8008	9.6413	0.578947	23.7522	6.51417	26.549
							41.5089	18.1838	21.7057	5.4	6.62049	106.5	59.7407	20.2302	8.1973	19.973	2.53585	37.7035	8.01887	101.189
							18.8726	16.0885	12.1633	4.39912	5.14001	64.1901	38.2766	13.455	12.949	19.6699	4.386	28.3734	9.21536	69.4215
							28.6079	18.6564	10.2232	8.0536	7.26579	76.2966	39.9369	13.7893	10.3686	23.3495	5.50881	26.859	9.87665	73.5477
							22.6838	11.8643	6.413	3.62888	6.19061	32.4181	32.3155	18.135	6.64982	18.1588	1.18123	35.5588	10.2404	55.0838
							24.3734	17.5747	15.2338	4.81169	3.41234	118.942	42.7013	19.8182	7.53571	18.8279	3.47727	40.8636	8.9026	74.6526
							11.5149	26.7506	131.635	5.12815	2.87185	19.0538	27.7586	17.4199	8.08124	8.75515	0.997712	43.1201	8.54233	54.9222
							65.043	15.8866	29.1161	5.78184	4.53788	149.064	64.6018	16.8313	9.72004	28.4551	4.18538	49.208	9.95003	145.986
							13.2544	21.9211	108.888	2.03333	2.34912	41.5649	38.2421	14.6561	8.02807	7.99825	0.780702	44.086	9.79123	54.3491
							24.5622	19.1392	69.8618	3.053	3.09163	39.1575	26.5721	12.839	11.4398	10.1788	1.98366	34.1085	12.3744	68.8658
							23.884	21.2746	21.9632	3.02283	3.47559	13.7685	25.2866	9.82181	10.3551	15.5644	0.873177	31.8269	8.76791	39.0222
							19.8281	17.6697	22.9968	1.76778	2.4375	7.23114	21.5733	7.66972	6.16218	9.82112	1.81681	18.1923	6.11961	34.819
							31.427	16.3892	8.37838	2.61622	5.01622	58.5784	50.5892	13.2	6.47568	16.7622	5.67568	33.1514	7.67027	74.6973
							19.1581	14.7339	6.67352	4.55398	2.76478	19.5553	26.9229	11.0746	8.8509	19.2841	1.84062	36.7738	7.95501	58.3303
							39.269	16.0568	13.209	6.43955	5.93595	57.8311	30.534	14.5316	6.95036	26.6805	0.963171	27.4812	9.46677	68.691
							38.063	17.6218	23.7106	5.48711	3.79083	150.195	59.5473	20.9828	14.6504	26.9771	3.23782	44.3668	13	152.84
							38.8796	19.7475	12.2041	7.89132	7.19703	86.9609	39.8006	16.9062	10.1204	28.6552	1.8233	28.9961	7.86943	85.1525
							19.2127	17.3686	11.1896	4.69682	6.2512	34.8431	32.8624	15.8807	9.67757	19.3879	2.48701	45.41	10.6785	62.8961
							28.2214	10.2136	1.57121	1.95356	0.701238	3.93963	22.8452	6.13467	6.45975	10.1378	0.606811	14.6223	6.63777	21.1533
							24.8205	14.6667	7.18568	4.30681	4.72679	40.3625	29.366	15.1194	10.0327	11.0416	4.4244	27.6737	11.7692	57.5844
							15.3774	13.0304	16.3153	4.22126	3.7867	23.5307	29.7513	12.9306	7.19957	8.51265	1.28127	26.6363	8.58062	52.2719
							32.5125	13.9694	11.4819	3.9624	3.2312	75.0669	24.8886	19.4067	9.91504	11.7368	1.18802	34.7173	7.0961	66.4568
							25.2755	11.95	11.5931	3.54747	4.19772	65.8401	30.2327	12.1727	12.0086	13.3405	0.942184	32.6638	7.37402	58.5525
							19.8634	17.6494	15.0272	5.33612	4.5993	52.1208	35.5004	13.8603	8.99649	14.9996	7.97144	34.0092	7.68585	82.0127
							33.0353	17.1788	21.2744	5.42412	3.08108	130.343	51.8732	16.499	24.0977	20.316	2.91684	49.6008	9.44906	133.931
							22.8427	23.2567	82.8261	1.19255	6.59627	12.7888	29.7805	13.8944	9.3499	11.4741	0.291925	68.4886	9.78882	63.1325
							17.4412	16.5571	103.31	4.06407	3.13036	31.761	25.1337	10.7744	10.4618	10.2652	1.04513	35.483	11.2373	46.8953
							20.8939	16.9438	23.3417	6.07176	5.98284	30.0281	26.7239	10.0437	7.82371	22.4821	0.631825	29.8284	9.87207	52.0406
							19.6071	16.5288	9.86903	5.17993	4.0257	74.8115	38.4688	17.9951	7.62301	19.3758	0.955936	34.5912	9.40269	88.6671
							14.6851	19.5052	4.19031	1.14187	4.16955	6.07266	15.0865	6.49481	10.2768	6.56747	0.418685	24.0727	7.0692	7.81661
							23.9061	17.2711	8.11972	2.21127	2.0223	9.16667	19.9401	11.8298	7.25352	10.7195	0.415493	16.0563	7.43662	30.3169
							28.582	14.7439	9.10143	4.88115	5.6209	49.5512	37.4949	12.7551	9.69467	11.8176	3.12602	29.832	7.97131	64.3064
							33.422	15.8925	11.4666	8.73001	4.83617	100.03	49.0433	23.6946	8.52294	14.0249	4.58322	38.1782	8.47182	106.088
							17.1459	16.2658	17.0694	3.54595	4.28288	43.1486	47.5477	12.5667	10.8658	16.0631	2.37387	66.2162	8.26036	78.9622
							12.7088	13.5092	22.5662	1.45418	1.6334	52.0652	28.4664	12.6069	7.24847	12.2668	0.272912	42.2077	6.76375	57.391
							33.1214	16.1399	21.0193	4.33441	3.12942	100.517	48.2596	14.8529	7.51527	16.8071	2.46543	44.8191	7.40675	135.068
							22.9592	16.1187	38.382	2.31768	1.10136	18.1792	26.7627	10.4969	6.91224	9.15328	0.526576	39.1026	11.3943	39.8381
							11.4193	16.8138	13.3911	1.42015	3.46285	32.1067	24.7541	11.07	9.44833	9.34927	0.765158	35.7319	9.56277	53.9453
							14.1759	16.2964	3.97394	2.45928	3.55375	5.73616	20.2378	6.88925	7.3127	6.99023	1.47231	12.7622	6.27687	10.8046
							17.4439	17.436	11.1486	5.21301	5.43862	52.3543	36.4983	14.0969	11.1068	12.9615	0.977439	50.2449	10.9197	86.3484
							28.6359	19.059	11.7841	7.4754	6.36101	63.4902	29.2042	15.5221	7.96371	18.3776	1.1802	28.1501	8.86224	50.9151
							29.3085	20.6788	78.1307	2.06534	3.33394	28.0327	18.6379	14.9637	6.55082	7.1098	1.10799	28.294	9.37205	69.2641
							17.4537	15.6444	7.52887	4.13932	5.12374	45.8653	25.9166	11.033	15.2456	18.1971	0.951421	37.1641	6.1439	59.3996
							27.712	17.523	14.3516	4.69611	3.28799	84.0954	37.4859	11.9311	9.26325	15.136	4.44346	34.8339	6.75972	74.6343
							14.5578	23.5753	82.691	4.07872	3.67833	19.6084	32.4801	12.8892	8.90962	26.2128	0.488824	38.1545	10.6608	64.5141
							21.1756	16.407	6.6453	3.17631	3.48153	36.2063	28.2348	9.05157	9.26551	14.6941	0.838328	45.4355	6.43275	46.1819
							21.4161	13.6253	8.40909	7.1929	4.2779	42.6999	27.02	10.6962	7.72838	18.9568	1.24205	35.6574	8.40687	54.6585
							21.6557	15.4165	42.1711	3.03093	25.0041	40.5361	20.4351	9.56495	7.38144	23.9732	1.50309	46.4825	6.06804	90.0928
							16.4062	13.0223	3.9375	2.58929	2.30804	5.65625	20.9375	6.8125	6.32143	8.04911	1.4375	15.0536	7.85714	15.808
							18.4886	13.7526	9.21316	2.97456	2.67018	37.8009	25.0623	9.8114	5.86316	19.5684	1.52193	46.5746	8.23596	44.2316
							11.2062	17.8321	155.668	1.01277	1.87226	11.2007	29.3394	13.3175	7.27372	9.10219	0.260949	46.2938	9.29562	55.3485
							18.5885	16.9274	12.4362	3.9075	3.0925	57.736	40.6324	13.5024	11.2727	18.8581	2.41707	53.252	7.39155	65.5231
							20.5067	18.8826	12.2936	5.0453	3.98826	54.5721	40.2399	12.2718	9.25671	15.0436	3.17785	54.1846	7.59396	62.8104
							34.0015	20.5953	29.9845	5.54378	3.85578	92.8587	47.7476	12.3348	7.79544	17.6887	3.41869	39.5291	8.03311	118.426
							25.9448	14.9513	7.76558	2.79675	3.35584	36.8591	23.1805	11.2409	7.16169	9.93312	1.17208	23.6422	9.19351	42.7136
							32.4608	15.0627	8.8812	5.2611	3.21149	8.59138	20.7415	7.97128	11.1266	11.7572	0.938642	30.5065	8.43342	26.4491
							20.6749	21.122	11.6944	1.44816	2.31857	9.10907	16.9795	7.18898	7.99028	8.79266	0.402808	19.0875	7.43952	17.8013
							35.7694	19.2212	12	6.03757	4.80188	79.2468	39.3595	15.9855	10.5978	21.2024	4.99231	33.3151	9.43382	79.6627
							33.7329	18.2729	106.207	5.61857	2.79	16.2471	36.47	17.4443	9.89571	13.43	1.32143	39.3057	9.74571	64.5629
							31.1243	15.3851	8.56311	4.36246	4.0246	53.778	35.0595	13.9502	10.5023	21.1683	2.17087	49.5689	7.40971	70.5748
							26.757	16.7512	12.6297	4.09579	1.88902	12.1647	22.4953	10.6822	5.7757	15.3563	0.893692	23.0584	7.75584	28.6577
							19.7738	14.2902	5.58852	1.15902	1.52131	4.9377	17.1869	6.5918	6.71475	12.2016	0.714754	14.6098	6.2541	16.7934
							27.5006	17.602	89.3878	5.26381	2.89966	14.0462	29.4431	14.363	8.95941	9.48929	2.0451	53.7159	9.45547	55.7384
							13.0652	16.4718	31.606	2.75584	3.53988	33.5185	31.7977	12.4844	7.73541	18.249	1.70039	27.5895	7.67996	50.5564
							17.9652	11.256	14.2533	3.44692	2.3149	24.9429	26.4344	7.70205	5.21855	19.4014	1.01517	39.4371	6.12578	53.0705
							21.953	15.1676	12.3263	4.01016	4.04444	49.1251	32.9429	15.0959	85.6768	23.3213	0.764444	36.8667	8.36889	57.6635
							19.2513	11.9456	4.85622	4.41775	11.024	39.5259	19.8413	8.80959	9.28497	14.5097	0.843264	46.2027	7.62565	46.7364
							19.6754	14.0314	8.02094	0.91623	3.27225	6.83246	24.2094	8.29843	6.24084	8.35602	0.13089	12.6126	5.37696	30.6597
							14.6422	19.0638	8.99226	1.40619	3.7911	10.0619	23.9884	19.4333	7.78723	9.17988	0.330754	23.499	8.91296	15.2031
							24.9453	14.8021	7.18737	2.56632	1.83789	23.4505	28.4147	7.88421	7.41053	11.7853	0.48	23.4716	7.28421	29.1432
							24.2875	17.8112	132.366	3.1406	1.82622	20.3712	28.9581	14.9415	8.92654	13.1019	1.60585	45.7441	11.3586	66.5087
							19.0477	22.6155	78.1123	1.05419	1.26323	24.3458	23.3252	18.9329	9.83097	14.9058	1.51613	33.9368	9.59613	53.4181
							15.8281	20.8711	7.5625	2.72656	4.1875	6.54297	21.0273	7.70312	13.1055	7.04688	0.433594	22.6719	9.78906	13.293
							18.2984	16.262	5.56492	0.71754	2.39408	5.41913	19.1093	7.73121	5.79727	7.23462	0.931663	19.41	7.55809	13.754
							25.5609	16.3407	9.48605	3.23054	2.92511	9.57416	24.5301	14.4596	9.96035	30.6182	0.403818	30.9545	8.36858	66.7739
							21.4137	13.1385	6.88425	1.04744	1.62239	4.29222	18.4099	9.01328	6.21632	6.1556	2.41935	14.3681	10.1651	26.1139
							14.3901	15.3878	13.4464	4.2097	6.08455	34.8095	30.9741	14.9865	8.36979	9.04735	2.00113	23.4758	8.59076	69.7892
							25.9646	23.3933	53.293	2.63526	2.68626	11.5618	24.7122	12.669	10.9836	10.0605	2.31374	53.847	10.427	39.535
							11.8803	20.1624	15.7735	3.43162	2.68162	24.4103	19.8077	10.0235	6.82265	19.1175	1.00855	24.7073	9.75427	61.4679
							11.1255	20.2397	3.57204	4.42225	2.61341	38.9173	29.1484	12.5435	8.82311	9.82454	0.834522	54.3252	10.1698	48.6719
							20.1523	18.856	28.6022	39.7997	3.86694	17.3539	21.9314	10.7586	9.47325	11.0796	1.64335	32.0027	12.1084	30.4047
							14.7279	20.6163	34.1599	15.6786	5.1355	22.1425	22.0352	12.3762	10.2726	10.9312	1.32358	29.7615	10.3707	47.7512
							17.531	15.4421	19.7559	3.32215	3.30956	29.0864	17.3188	12.4807	9.03859	9.05705	0.985738	49.0612	7.99497	48.2374
							15.0129	15.159	16.7157	3.23658	7.88171	23.5805	31.666	16.6014	9.07356	14.5875	1.69384	24.7276	9.45527	44.0964
							17.1232	13.0969	6.26623	3.38006	3.29821	40.0659	26.2088	11.1185	13.5146	14.2107	0.652869	32.4619	9.60113	44.8194
							22.5778	13.4678	6.00268	4.61427	4.353	32.8884	24.0923	13.1116	8.17597	14.3283	1.58691	39.1196	8.39914	47.3959
							17.7448	17.2866	5.73691	1.30497	1.35864	5.43063	17.8377	9.1466	7.41361	6.2945	1.0288	15.5393	7.63482	12.6976
							21.9834	16.1854	14.512	8.89441	8.39902	43.6771	34.4015	12.9908	8.062	19.2437	1.64518	54	9.53653	77.3155
							16.7872	11.9718	7.02564	1.40256	4.45641	12.9128	17.8821	7.16154	4.88974	24.8923	0.697436	23.5333	4.93333	44.6846
							16.1471	16.5836	66.7058	1.63227	2.56346	13.0012	18.0095	12.9692	6.25504	6.2242	0.664294	27.8316	11.032	35.6536
							24.9143	17.2286	95.3412	7.24408	2.44735	27.3453	23.5159	10.9445	10.3404	12.2147	2.09796	31.4098	8.74857	55.2939
							21.2877	22.0751	15.649	2.80795	4.34364	19.1023	24.3355	12.5968	9.33775	11.4893	1.11553	29.8286	9.2362	44.7623
							33.0024	16.5152	12.1829	5.86018	5.91147	41.955	38.1408	14.8316	13.462	14.8041	2.6657	28.9018	8.65409	65.3169
							15.9269	17.3365	9.07309	6.2426	4.06805	46.8891	30.5413	14.5142	8.7656	20.8677	4.28481	35.3106	7.14745	54.7813
							15.692	18.6441	83.2128	3.17125	2.70472	8.36293	21.623	11.1811	7.9105	6.89641	0.906977	28.9901	9.49612	29.8943
							29.9984	19.8964	10.5405	7.66181	4.48867	46.3091	35.0178	17.4806	8.78641	16.2864	3.61812	25.7379	8.49515	65.9272
							20.2593	18.5741	7.24074	3.12963	4.16667	45.037	22.2222	8.68519	8.96296	10.8148	0.833333	25.7778	8.2037	41.8148
							20.794	14.8444	6.04753	2.40447	1.52563	8.47996	22.6617	13.2414	8.13793	13.4473	0.712954	14.3234	7.28425	27.4147
							27.2777	16.6425	11.6158	4.23956	9.46461	52.4277	31.4071	15.3642	8.42347	15.1827	1.80944	24.6316	9.21476	61.2402
							18.3952	21.1363	81.748	8.94387	4.47652	15.5017	19.6266	11.8477	8.50172	11.3322	3.04926	24.8866	9.14204	49.2955
							17.1343	13.7724	7.15706	1.11912	1.52656	8.60167	20.0099	10.1517	5.70561	11.091	2.33156	15.4408	9	30.7967
							21.5231	19.068	8.26728	2.97931	3.5068	27.1132	23.8029	8.07349	8.93195	8.34785	0.776266	22.62	8.27382	30.1323
							15.73	16.9783	18.5983	4.34333	2.91667	8.045	18.8783	8.73333	7.175	6.46167	0.663333	27.2967	9.07	24.0133
							13.7993	18.4468	17.6702	6.64572	2.68412	17.6684	42.8813	12.4695	10.5724	28.6824	2.05236	35.555	8.97208	86.8901
							14.5097	12.5326	5.0284	3.83259	4.84853	27.7344	21.2257	7.91131	7.46886	11.2476	0.593423	39.3538	6.82162	43.8665
							13.7927	15.7028	4.82651	2.48221	2.33096	13.5996	19.411	9.45196	7.10498	8.59609	1.1548	38.4217	7.1806	19.6859
							29.1941	17.7795	7.60722	2.10158	2.04289	20.2859	20.9488	7.20542	8.98947	10.5463	0.449962	22.5974	7.77126	29.6366
							24.3461	20.88	11.8035	3.81391	4.34609	13.4383	20.4122	14.5148	8.54087	12.6765	1.53043	27.4174	7.33913	48.1722
							29.9328	12.7947	9.62761	4.44596	4.47593	40.7856	29.6294	8.85014	11.7511	14.634	1.12171	29.2371	15.2979	58.1789
							29.5377	16.7032	15.4148	6.99635	3.882	53.5462	41.4234	20.3345	7.45985	16.5243	2.81144	29.1825	6.9781	96.2749
							17.3439	15.1625	7.71754	1.49158	1.78989	7.50248	17.9792	9.5005	7.56095	6.41526	0.72448	17.3697	11.8821	11.5619
							14.4376	20.9716	23.349	3.2779	1.60722	7.55908	20.7681	10.8589	7.69256	13.3676	0.996718	26.2746	8.95077	40.407
							24.2138	16.1486	9.27615	4.9367	7.28257	52.0358	28.3055	13.8119	5.75505	22.3486	2.11835	30.2624	9.04954	76.4064
							16.4623	11.8431	5.28308	6.29769	2.97692	35.2185	21.5408	9.88385	8.85538	9.43538	0.624615	35.7431	7.09077	37.2954
							23.511	16.37	17.0819	2.39121	2.41395	13.0371	18.3958	7.76042	5.96361	10.5163	0.156937	18.8916	6.75967	32.3328
							25.8413	16.6667	13.4423	5.92147	5.65224	28.6811	24.8782	15.2756	10.0112	9.32372	4.94071	30.4631	9.52244	63.0433
							22.0428	18.5241	10.1872	7.82888	4.23529	49.1818	29.2299	11.1658	7.82888	12.2193	1.8984	36.7647	7.65241	68.4011
							30.7352	16.2474	27.5035	4.99303	3.45645	9.92683	17.1202	9.85192	6.63589	21.2631	0.865854	29.4895	7.70906	32.8955
							23.1118	16.3444	10.8051	7.06949	4.6571	39.145	29.2764	10.7296	9.49849	11.4199	1.77946	37.1616	8.3429	58.1586
							16.3344	17.7843	80.5663	3.84574	3.39914	22.3862	21.8954	11.9083	6.62675	14.0949	1.63538	46.7249	8.41963	62.7864
							10.6929	13.7226	6.02854	3.27626	1.68037	31.04	21.4098	11.9669	7.64155	8.30137	0.947489	28.5331	6.16438	44.7237
							25.7096	15.7622	11.5148	3.74148	3.84	26.8948	21.0178	9.76519	4.87926	15.4141	3.11852	24.3756	6.36222	49.5104
							14.7181	17.041	6.97773	6.38511	4.19461	25.4496	28.3476	12.2163	8.89039	18.5909	3.7075	36.1536	6.04162	53.5416
							19.1351	16.4506	10.0772	3.81498	4.63224	79.815	43.0375	14.84	12.8161	22.2168	2.98524	38.8683	9.85585	75.6606
							20.1031	18.069	12.3456	4.02857	2.94564	24.7512	33.6801	10.1805	9.31986	12.7045	1.45436	34.6279	9.66481	56.3108
							32.9503	16.1422	9.80135	5.38149	12.219	53.9142	34.1648	22.8804	9.89616	25.0293	1.60948	26.6343	8.61174	59.8691
							20.3456	19.0254	8.27786	6.62623	3.9732	35.2666	38.6107	14.2221	8.8646	16.8688	4.64598	34.9238	9.23766	69.8893
							21.0948	13.0291	7.20718	3.63033	3.86324	33.9729	25.2126	10.4949	8.33514	14.0724	1.33311	28.4997	8.74678	44.4665
							23.1194	17.5574	13.5328	5.42933	5.8507	26.0478	30.6875	12.5176	8.68149	11.4831	1.6211	33.3835	9.04977	53.939
							14.9801	18.2736	12.2687	4.14428	4.89055	39.0896	38.5522	12.6766	6.62189	11.4328	2.38806	48.5771	9.17413	62.4577
							19.1657	18.3743	8.26901	3.06628	4.72125	22.2476	19.8304	12.2865	7.32749	11.4094	1.70955	28.0975	5.74854	39.2476
							15.2764	14.8415	31.397	3.41734	2.23713	48.8157	27.1043	12.2995	9.48916	20.0569	1.89024	28.9553	8.73984	76.813
							20.6236	16.7515	62.123	2.7028	2.13276	11.8794	20.3447	14.6614	8.14616	6.324	1.53106	44.6894	9.4458	46.637
							11.0848	16.0861	52.0401	2.05388	3.38436	7.80289	12.6629	12.0664	5.86137	7.68463	0.818003	25.5788	8.04928	21.4047
							23.1006	16.4204	19.0897	5.32527	3.64509	26.2363	43.3175	13.0374	12.0538	25.8378	2.25117	39.5367	10.1989	83.4384
							24.5236	13.3348	7.45708	1.1867	1.00644	6.41631	26.118	7.14163	6.57725	15.8112	0.888412	18.2876	3.95923	39.0622
							27.5014	16.3084	9.12392	1.42651	1.53314	5.08357	19.0029	10.6744	7.54755	8.07493	0.616715	17.6888	6.56484	21.9885
							17.2793	14.8586	21.1741	1.92414	0.97069	17.5655	19.5776	8.27241	8.36207	15.881	0.318966	22.5379	8.71207	44.1345
							18.2375	20.0412	11.362	5.92726	4.51358	14.3287	36.7835	17.5802	9.4908	16.3392	2.30587	34.6792	10.6442	51.0701
							15.3329	18.4733	13.9143	2.04213	2.17978	10.5815	23.0674	8.15309	9.5632	9.89326	1.95225	20.507	10.2963	23.2907
							20.5056	16.3871	10.9857	3.73143	4.54089	43.8597	28.9152	12.4006	6.62641	11.2596	0.573143	42.7982	7.47112	52.4696
							13.319	13.3057	5.35238	3.87714	3.07524	38.9267	25.8381	12.0657	11.5133	10.8971	1.10286	36.9276	8.96857	42.3505
							23.5312	19.9173	10.0184	5.46875	3.48346	19.2151	19.6397	10.7279	8.26103	9.78125	0.520221	34.239	6.1489	40.5
							21.9092	14.5271	63.5622	1.51684	5.01903	7.74524	25.3792	10.3602	7.74817	22.6442	0.945827	17.1786	5.91508	53.5344
							20.2531	22.2655	9.11417	1.79092	3.49656	21.5571	19.3521	10.3714	10.945	7.40578	0.716644	21.9037	9.15131	31.0096
							17.7616	18.6295	52.1753	10.0807	3.74321	14.6706	20.9721	11.8547	9.2832	11.3896	1.57447	46.9963	9.59428	36.5348
							19.0753	18.3859	29.4282	2.02	3.05882	18.7318	26.3271	10.0412	9.81765	10.3918	0.561176	30.0094	9.75412	57.8141
							15.8323	16.4375	26.8567	2.45427	3.04268	37.7927	37.0366	11.9558	9.125	13.968	0.844512	35.096	9.96494	56.8948
							11.7375	16.5275	35.945	3.34219	2.77609	9.08602	20.0873	10.1935	7.67426	6.13725	0.736875	29.5731	8.35231	19.7306
							24.1811	14.6128	7.87805	7.3128	6.4	22.1067	30.3939	11.6335	9.00671	22.5073	1.48598	30.0488	6.75244	47.8793
							13.4796	15.55	61.4633	2.72551	3.73163	24.598	18.7378	10.9378	7.45204	10.8949	0.566327	30.6929	9.49082	50.05
							27.6985	25.7985	45.8846	3.18769	8.81077	33.6846	24.1015	21.3446	4.80615	16.9923	1.8	37.4231	7.21846	44.8338
							17.3822	16.3956	10.5733	5.63556	4.72	70.9778	41.7333	17.1022	11.6489	19.8311	5.72889	44.0533	10.3244	69.4978
							39.0193	21.0843	24.5783	7.86024	4.37831	73.3024	58.6012	22.4337	14.9108	24.5494	4.21446	37.2446	9.62771	114.937
							22.5133	16.4902	7.10065	4.20305	2.76035	33.9695	24.7307	11.793	7.07756	12.4732	1.43486	41.9704	6.48366	40.2126
							16.752	15.1136	23.104	3.224	8.8672	19.3072	27.72	8.9248	5.9424	10.3424	1.4592	29.6256	10.6768	48.7888
							29.962	15.6293	31.5656	4.66635	5.37928	29.9686	21.1416	11.9259	9.1673	13.1017	1.49715	23.2319	11.5095	45.0903
							24.9828	16.2688	9.25469	2.38594	3.43906	44.9219	24.0609	14.8516	6.45312	10.9437	1.03906	27.3969	9.47344	63.7844
							25.3622	16.1617	9.58603	3.02329	3.52135	58.9276	19.0453	14.5071	6.25873	13.4851	0.839586	23.5809	14.4515	42.8435
							17.5748	16.3316	9.57143	4.91497	3.93878	34.7602	29.1548	10.7126	8.13095	9.73639	0.920068	33.0459	7.47789	61.3503
							22.9943	13.1354	8.83399	5.03812	3.50766	29.8575	34.8115	10.684	9.52761	11.0584	1.57463	26.5045	6.11543	62.0114
							15.8321	14.7151	6.83885	3.79963	4.1348	39.5576	20.2659	11.7145	10.9988	11.7904	0.803309	29.5331	6.83885	52.1703
							25.9328	20.0284	8.32687	2.9194	1.93209	34.6552	19.2731	10.1634	8.07388	9.77537	0.577612	24.9351	7.1597	27.4642
							19.4715	13.6957	11.4631	6.44694	4.39213	63.6753	26.5699	13.7653	10.5608	14.0675	3.18131	37.0218	8.55165	56.0288
							15.0576	13.4104	5.81857	4.7725	3.34701	37.8999	27.3463	10.2433	8.41253	12.1224	1.09071	34.2138	9.34557	49.0828
							17.7432	16.9849	15.1041	6.76088	7.25426	39.6265	35.4271	14.6297	12.9937	13.364	1.70095	37.518	13.3224	78.4814
							11.8357	16.2707	31.6793	1.6819	2.00879	10.036	17.8761	9.58787	6.31547	7.54833	0.565905	31.0343	7.61863	20.7478
							15.7814	16.3372	27.3913	10.3176	1.35673	8.87112	15.2497	6.92175	8.41312	8.18182	0.340621	25.2635	7.58228	44.6824
							14.3119	11.6323	7.17964	0.575227	1.13489	5.07328	15.1297	8.24189	5.59339	9.29377	1.24708	13.3761	7.13748	13.4883
							12.1641	16.1562	7.375	3.40625	2.125	19.9219	22.2188	9.125	6.82031	7.25	0.75	18.9531	9.14844	23.0312
							14.473	19.6719	7.5231	5.17854	7.32028	30.6531	28.0023	14.5818	8.2083	14.1363	0.4722	35.7627	9.98512	59.7126
							22.9661	25.6714	72.9571	4.46339	3.84375	18.6687	25.8955	11.6554	7.04107	9.70714	3.36071	55.7464	9.38304	66.2768
							21.8735	16.3978	8.83333	1.12895	3.2056	46.0523	19.8625	7.41119	7.05839	12.0231	0.127737	22.3054	6.92701	48.0949
							20.3117	17.7918	11.4726	6.72195	3.23815	21.2406	37.4875	11.8716	10.1372	14.3579	1.60349	33.8142	13.3117	64.2793
							24.9012	14.5	7.76098	1.36768	1.33171	10.9683	22.6713	12.2378	4.52988	9.36402	0.563415	21.8396	5.56829	44.5366
							28.2676	17.4758	13.4111	7.33411	7.22099	27.1615	42.0321	17.5061	13.0257	21.712	2.64082	34.7487	7.77085	72.2251
							25.5635	18.3038	14.5606	5.82306	4.7781	95.7382	34.1668	15.351	7.61711	15.9485	4.06526	41.0964	10.3234	78.8702
							12.8372	15.1973	16.4948	2.94781	1.86848	11.9833	17.3257	9.27035	9.06159	7.29436	0.496868	29.5585	7.92171	25.5115
							19.8054	15.1559	8.74686	2.92573	1.99791	20.5345	18.5303	7.51987	5.82322	8.79289	1.06799	25.5031	5.08891	28.386
							13.849	16.5442	13.1467	2.63408	4.15313	7.00719	21.8095	8.41553	6.72035	8.06686	1.34579	15.133	8.84256	21.4263
							10.4504	17.2366	9.10687	0.641221	3.07634	13.6947	16.542	9.9313	9.41221	8.80153	0.21374	23.855	8.71756	25.1832
							13.0528	16.1862	17.8551	4.45489	3.36276	35.737	29.0672	10.4587	9.27543	7.87716	0.814779	33.6785	7.91651	55.8964
							16.5631	17.5864	8.92728	3.87609	3.58173	30.2525	25.1198	10.2455	7.80454	10.95	0.267016	32.7167	11.8557	52.2228
							12.0938	13.8985	8.54308	1.04923	3.58154	8.14615	15.4462	8.14923	7.67077	6.49692	1.08769	17.1677	7.29846	11.4523
							21.2158	13.762	13.5262	5.96526	4.00961	56.9704	31.4656	14.799	8.88618	11.9978	1.26608	35.4819	8.4878	74.609
							14.5633	13.4628	7.79103	3.98843	2.15763	32.1822	31.0007	9.26247	9.67101	14.4187	2.71511	26.7831	8.70571	55.8482
							15.8942	16.3818	15.4347	5.95806	3.13966	24.9504	24.1111	12.2035	7.65253	9.43089	1.41802	30.276	8.3184	52.6554
							12.1226	15.5624	9.76321	3.22833	6.29387	20.7653	18.6533	11.4989	9.2389	8.02748	0.731501	23.9598	8.4482	19.2178
							25.6385	17.2302	11.8049	5.58518	6.38362	118.822	35.948	13.329	11.6034	22.6385	3.77633	38.7256	8.48244	91.8296
							14.1175	20.0254	109.065	3.84312	6.08812	27.6602	24.4713	11.9366	5.91255	9.09413	2.32577	49.5748	8.70895	70.4372
							27.5939	18.3241	12.1827	2.78872	1.54818	34.3726	24.5931	9.90721	7.71092	11.9757	0.243398	22.5432	6.995	52.9857
							14.6155	13.1615	6.03046	3.99828	5.36207	22.3799	23.7483	18.7534	9.87644	11.3236	1.32759	34.1374	7.20747	47.9529
							19.049	19.0417	6.29492	1.33485	2.08802	15.7287	20.1588	8.11343	8.95644	9.43376	1.00907	19.4156	7.74682	28.0898
							18.1339	13.5189	9.97139	2.03121	0.910273	6.6619	18.1795	8.57997	6.40702	7.91287	1.20156	15.6164	9.45514	30.6229
							17.5322	13.1711	4.93444	4.46222	4.64333	39.5956	24.42	10.7122	12.17	9.39556	1.41778	34.07	7.13889	47.9344
							50.0349	16.8517	13.1565	7.35954	6.13329	128.465	48.6822	15.9658	8.39713	20.2105	4.11073	32.3753	8.44429	120.653
							12.9262	16.3443	10.9854	4.63115	5.08288	41.4153	30.5137	16.9089	10.0346	14.1384	4.00911	40.7186	10.5856	57.8998
							15.1242	13.9008	11.3215	1.40188	1.08873	5.8643	15.6023	7.75887	6.06994	8.25887	0.5	16.3601	7.64405	26.8257
							20.9731	18.0773	58.5361	3.82017	3.81681	12.4941	23.0336	14.2521	6.68067	11.2269	3.25378	47.8924	9.73109	36.8756
							30.3384	15.179	34.4989	3.80694	6.48807	36.3221	22.9479	12.8698	6.64208	11.7701	1.59002	39.1725	7.59219	74.1562
							13.9397	18.0648	86.6024	3.14594	3.78034	13.28	25.8891	12.8995	6.24348	9.04319	3.34698	42.9896	9.27252	42.9092
							29.1738	16.937	34.6803	2.89074	6.54521	16.6534	26.7094	10.9403	7.40043	9.96394	2.22121	30.9096	8.71367	41.3961
							15.9487	15.6659	88.7242	3.56876	4.9223	12.0614	22.5789	10.439	7.52914	10.1616	0.460761	28.1515	9.0404	39.4398
							23.5712	18.2849	5.50375	2.9093	5.12144	43.3246	23.572	11.4903	7.14468	15.7279	0.865067	38.4843	6.55247	59.3583
							14.0722	14.791	7.6197	4.21249	4.03036	40.264	37.7503	16.4576	10.9937	24.1254	2.17755	28.1638	6.55097	57.7675
							14.7923	15.7546	75.9774	3.67238	3.49829	14.1631	19.1446	11.634	7.14942	9.57916	2.03016	49.7183	8.22481	44.0651
							13.9253	14.6818	5.03896	0.483766	2.60714	10.5649	12.9545	6.6039	4.58766	5.59416	0.162338	16.0974	8.0974	18.0519
							31.9769	18.6122	16.5673	6.4449	4.35374	129.68	62.5619	15.6707	11.219	21.0667	1.87755	29.9673	8.08707	141.603
							18.798	16.5163	8.88105	6.94183	3.29804	39.8941	27.0902	16.3072	7.61176	14.1497	1.01176	40.1895	7.83922	56.3758
							26.4578	16.2252	98.463	5.44526	7.29406	55.2722	34.9593	14.8905	8.58811	15.0083	1.52868	51.0334	10.6976	77.0271
							15.4862	18.8471	101.084	3.67767	3.0055	15	24.2024	14.5666	5.71067	8.63036	2.47745	43.2673	10.538	38.5677
							25.8074	17.3418	45.9841	2.44762	5.63598	22.4762	17.2709	8.1746	7.11746	11.9206	0.649735	35.4963	7.30159	45.5862
							17.8124	14.6102	20.3088	5.03522	2.2973	16.9115	20.9255	10.7215	11.0622	8.33743	0.766585	23.8608	9.06306	55.4193
							31.8922	12.4665	11.2633	0.955732	1.15323	13.6039	18.1986	9.0681	7.563	17.5846	1.11918	14.0091	10.2985	33.6243
							26.5975	18.9555	10.5822	5.57143	6.93395	74.3272	30.427	15.9969	8.49616	10.4916	1.74501	24.5392	7.43625	93.2688
							18.0575	14.7425	6.72036	5.19461	4.1006	21.8527	33.5467	12.6072	6.53772	16.6024	0.747305	32.821	5.53234	67.0401
							23.3456	17.9595	22.7101	1.28608	3.32152	11.8367	19.9266	9.40633	8.49241	17.3241	0.862025	35.1215	10.6443	32.9177
							16.8304	15.0627	6.53989	4.07514	5.02324	33.6545	27.6607	10.8428	6.69481	12.8567	0.944229	30.4338	6.81022	56.5515
							15.2367	18.5266	19.005	2.77082	2.88791	13.5761	18.8942	10.1008	7.21728	9.51972	0.934252	30.1847	7.58172	33.4746
							17.2417	15.4642	19.1043	3.69656	3.25743	23.8288	20.3256	8.74782	7.47408	7.39022	0.638905	24.5888	8.27082	47.4688
							11.1522	16.0158	5.55348	3.45585	1.61522	15.6863	27.0194	8.21321	6.32376	11.7667	0.585786	34.1766	10.5147	46.0955
							28.894	18.5534	14.702	6.12187	4.8581	102.998	35.1377	16.985	9.04341	17.6394	2.65359	44.7604	9.68447	75.9699
							21.6101	12.4629	7.30752	4.82262	5.69962	30.8808	26.067	14.0192	9.81494	9.31082	3.06974	28.9077	8.85228	37.9297
							15.2519	17.0267	26.3893	3.89695	5.51527	9.39313	22.9122	14.7099	6.99237	9.23664	0.187023	25.5153	8.58779	64.6985
							24.3745	14.3598	15.3787	4.50397	3.93097	44.0012	28.1503	15.0904	8.97862	13.7966	4.45144	30.807	8.14722	70.7269
							16.0388	17.0346	45.1357	3.55956	4.18421	47.0402	29.5139	20.5249	7.05679	11.3934	0.742382	33.0249	8.86288	92.6814
							14.0182	13.2994	7.73353	4.39059	2.84294	16.3947	23.6988	10.5494	9.13235	16.5088	1.95706	28.6776	8.25588	49.0394
							13.6795	15.8181	8.79744	7.65316	7.75622	46.9574	33.2921	9.75622	9.44634	16.5608	2.40583	33.0206	6.70789	76.6894
							20.6679	16.8569	5.56147	2.83303	2.75596	21.6312	27.4367	13.4862	4.97982	11.1321	2.49541	27.3468	8.14128	65.8716
							31.8604	15.7929	43.6196	4.94172	2.81595	25.2669	28	10.9356	9.64417	10.9663	0.358896	38.2699	10.7117	74.6994
							14.3862	14.4415	11.3149	3.77083	2.43269	35.117	35.653	8.63301	9.1851	20.0264	0.806891	35.2917	9.15224	58.903
							22.277	15.395	6.19383	3.79687	4.09985	18.8713	28.3847	11.9139	7.65051	16.2839	2.60108	31.7122	6.49486	59.791
							24.9307	19.9491	12.8832	5.20378	4.51975	73.3669	32.4951	15.6239	11.3927	14.9302	3.77905	42.5701	10.3835	84.6216
							19.7682	16.0426	21.2732	6.97088	3.07503	117.945	54.7996	14.7794	10.9048	16.776	1.54759	61.6629	8.30011	129.111
							31.3703	23.8343	13.2674	26.2251	1.93943	41.0114	22.6766	12.3017	8.84229	18.0914	1.37943	26.288	8.05943	44.9051
							15.5185	16.5122	12.3964	2.09518	1.9881	11.9274	17.3075	9.42204	9.53663	10.3751	0.651221	23.7389	8.95742	26.5836
							18.1685	14.7113	6.15349	4.25604	6.99412	35.3945	29.5408	15.2841	6.68125	22.4337	1.33116	31.2782	6.18354	51.2894
							27.3763	15.4839	12.4638	4.53622	2.03521	8.64085	25.0342	9.71932	8.34909	13.5825	0.628773	22.9517	8.43662	59.0382
							14.8914	14.2983	6.57486	3.64229	4.12229	39.4674	32.7029	11.9429	10.1257	11.2891	3.24686	29.6594	8.14743	58.0594
							29.1099	19.033	30.0366	1.17705	2.51282	19.8327	14.8852	13.1136	6.92796	9.23199	0.328449	34.7692	10.149	45.4286
							12.9793	15.7224	37.5041	5.45856	1.98895	19.9517	22.8122	11.0566	6.71409	10.616	0.248619	33.8052	9.39779	49.4296
							18.6502	15.9712	5.7716	1.97325	1.34774	24.3045	20.5947	16.3971	5.48148	10.8025	0.940329	27.9938	8.5679	37.1934
							26.2806	20.8013	35.1403	2.96387	3.71307	30.9341	24.3039	9.7864	7.93092	12.7365	1.44315	32.9511	9.11583	44.2944
							17.2955	23.0136	29.6659	2.17727	2.275	83.1	28.5273	9.08182	6.475	13.6114	1.325	88.0159	12.0795	70.3568
							27.4067	19.2704	16.7379	5.77149	4.39727	117.04	48.5105	16.4455	12.6363	21.7338	2.90881	35.2201	8.48742	107.181
							34.0125	17.4855	20.8276	5.07434	5.20329	113.407	32.7461	16.5592	10.2092	15.5717	4.69145	38.1961	12.4987	98.0158
							16.9154	20.4866	53.5614	2.1213	2.54161	37.2708	23.6065	7.98731	6.69252	14.9041	0.895628	35.433	7.11566	51.3484
							23.2797	14.4367	8.40022	4.44721	2.55556	47.068	28.1515	13.3554	8.86788	13.9497	7.1288	28.67	9.21117	59.764
							29.4566	19.3766	11.495	11.2414	6.65872	55.1261	41.0569	17.6726	10.6918	19.7556	3.85012	36.2567	8.03459	81.9055
							14.1068	16.7608	98.7906	2.99007	2.7798	7.64652	19.0546	12.0356	4.96192	9.04884	2.0803	28.8709	9.59768	21.096
							14.5709	14.1448	26.1313	4.23731	2.75597	17.6037	29.2679	14.8866	7.63433	13.7045	1.09851	30.0231	8.17687	74.5918
							19.6174	16.1115	6.38531	5.02901	2.23209	34.7189	29.4959	14.1732	9.52312	12.0943	1.55666	28.9374	15.913	59.757
							27.9551	18.1462	7.39203	4.82226	6.50664	32.3056	25.9452	15.6113	6.16279	17.6611	2.16445	27.3638	11.8654	64.196
							28.9106	18.7986	10.3616	5.28227	6.79782	55.6291	37.9743	17.2659	10.986	22.1143	3.1042	27.8313	7.83904	71.1812
							15.4123	19.6012	60.7571	3.17841	3.08996	12.3463	20.3898	12.6057	5.65367	7.33583	1.8066	48.6597	9.43328	44.2669
							14.6614	14.9724	14.5147	3.71275	3.56609	13.0299	35.284	12.9262	6.26063	7.48342	1.74545	31.4381	7.13218	57.2592
							11.0467	18.18	28.2	2.58667	1.29111	9.57111	14.1689	12.2978	8.45556	6.95111	0.222222	35.9844	8.18667	25.4267
							24.654	13.7737	5.88985	0.60241	2.27281	14.4105	21.8735	9.71945	5.69621	9.14974	0.428571	16.8253	6.4346	31.315
							15.2349	13.8678	7.84037	7.75949	3.40858	48.3087	26.038	8.96484	9.55837	12.7686	1.42827	35.6997	7.5647	62.4212
							31.7259	19.363	20.6427	4.2217	5.90271	87.2834	44.5388	17.3966	12.8316	21.8326	4.76614	44.8877	7.88494	101.091
							23.4674	13.155	12.0151	5.94952	2.87128	36.1843	28.3665	10.7708	10.7829	11.0172	1.96265	26.7446	8.71731	52.4372
							15.6097	17.113	4.62155	4.72273	5.34691	22.6965	24.8252	16.2234	6.55059	9.523	1.09067	32.1853	10.3009	52.2024
							15.1689	22.2107	15.2025	1.66639	1.48689	22.7648	18.618	8.09098	5.96803	6.44262	0.663934	21.1238	8.22377	27.9861
							18.8558	18.7823	5.51311	2.80056	1.60487	14.7411	22.9232	8.05056	6.75936	10.0735	0.775749	25.5641	7.55431	23.2046
							17.1783	19.2348	20.5079	3.09617	4.74743	21.7708	25.7348	12.6419	10.9412	8.34967	1.59384	31.1447	7.25117	54.4463
							23.2245	17.6723	9.79765	6.89817	4.67102	27.8094	33.158	15.8172	8.9047	14.0535	2.13708	32.5522	6.96345	59.329
							28.9466	18.2214	38.0477	5.89313	3.41221	139.525	80.7233	18.0191	16.6393	13.624	1.87786	52.5076	14.3817	164.761
							25.2231	18.2308	7.84615	1.27692	1.15385	28.6615	30.4538	7.54615	7.51538	7.33077	0.1	28.6154	6.53077	68.1231
							17.1914	18.3072	106.947	2.42488	2.87656	10.1541	25.8469	12.6545	6.56842	10.599	3.32727	46.9952	11.2555	48.666
							18.6509	16.5302	23.0776	4.07543	3.47845	25.9806	28.8642	15.3448	8.1681	14.6228	1.53664	34.6724	8.6444	80.5172
							22.0229	14.3555	7.71789	3.7156	3.08257	39.2294	27.5183	12.7064	5.84633	19.9495	1.41972	25.7959	10.7706	62.2477
							22.8139	18.2734	105.854	4.54545	3.88636	16.9311	34.5277	15.7188	5.03267	15.0412	2.44247	47.299	9.96165	75.7443
							16.1763	13.8477	7.35512	3.64735	4.30025	41.1128	34.5136	12.4303	8.78545	13.0099	2.16893	27.7491	8.53637	69.8194
							30.8767	23.3919	26.6703	3.20024	2.28694	54.3175	28.5324	9.47375	10.1258	11.0769	0.844933	44.3614	11.9231	49.1416
							10.9048	15.7043	5.14035	2.54637	1.30075	5.88972	17.8772	11.8947	6.4812	16.2632	0.157895	15.381	12.9749	52.4511
							20.6368	14.6323	11.7085	5.76308	3.37519	16.9208	30.207	17.5493	6.9559	16.4283	3.00673	35.4933	7.91854	70.6794
							12.4696	16.1597	9.88168	1.56911	2.77853	8.6733	14.5304	8.70157	7.76702	7.55497	0.969634	19.6995	9.25707	26.5717
							13.4345	16.1441	9.99234	3.02146	3.1931	16.5211	24.6582	11.3908	5.64521	8.64904	0.80613	27.6153	10.4966	45.1241
							16.1653	15.8777	7.49037	5.38279	5.56625	31.906	28.3488	7.97848	6.41336	10.0872	0.644394	32.5289	8.43601	40.4417
							21.735	21.0544	9.37847	3.85417	3.27431	25.0509	18.4178	12.9618	8.98727	10.1285	1.16898	26.5637	8.87037	32.0463
							19.7677	14.7606	10.6786	4.77749	2.66363	46.2095	25.3865	11.069	7.03123	16.1971	1.09174	25.298	7.88224	51.7476
							37.623	14.9791	24.7557	0.61082	0.743455	22.9913	26.651	7.6719	8.21815	13.3839	1.77487	49.7173	7.4014	49.0489
							16.8711	13.7181	6.41512	3.44919	2.30917	12.6803	31.2243	9.94919	7.32342	12.197	1.22986	46.4275	8.86431	54.9845
							22.7511	17.945	31.6347	2.10453	1.87284	6.75754	16.1606	10.5205	8.9278	9.32543	0.586207	29.6897	9.25	33.7231
							19.5757	15.0178	6.87194	2.35189	0.475501	6.63363	15.01	8.098	7.93207	9.85412	0.283964	15.8842	7.77394	21.0323
							17.3063	15.829	17.2458	2.57792	1.64648	20.6883	14.7409	9.3553	7.06679	7.1024	0.952805	26.081	10.3081	25.5726
							20.1637	15.0335	6.25838	4.48003	3.91302	24.0889	27.712	12.5354	7.23325	12.7178	1.07796	24.2281	8.52513	45.2487
							16.7228	13.7772	7.68861	5.30253	0.456962	8.43418	18.7911	7.4519	5.3038	6.48101	0.594937	12.9975	9.69367	22.057
							14.1783	16.5612	7.3479	3.27797	3.53147	13.3374	33.5979	9.52273	8.8479	13.1189	1.7972	46.2745	7.36014	58.2045
							16.916	14.1819	11.8181	6.41476	3.10433	42.4542	32.0751	11.6845	11.7252	10.0509	2.20738	22.0573	10.1679	78.4936
							22.746	18.2922	7.71072	3.30837	3.53744	12.9574	25.0463	13.2342	9.6674	9.23642	1.92511	23.5235	9.2746	17.5977
							19.1003	14.3393	12.507	2.48172	1.33458	9.27929	23.5267	9.25117	7.79007	10.12	1.42549	19.6186	8.95408	18.8285
							14.1348	14.4344	8.46751	2.82431	1.90132	12.0963	22.4651	9.284	8.23586	11.6961	0.336342	22.5999	7.62335	36.0457
							30.0088	20.8764	10.1969	13.5525	5.48578	61.1291	44.3096	15.0328	19.6193	27.7418	3.06455	30.7429	12.674	67.9584
							24.1718	18.8627	15.9802	2.72089	4.24962	22.122	35.5435	14.0005	10.818	11.85	1.38129	34.179	12.0915	69.9171
							25.8097	19.8514	12.4657	5.96351	6.33797	109.721	34.0287	21.8063	10.7602	17.9965	4.39618	41.5769	10.6394	80.1703
							17.2971	16.8976	5.81037	3.41719	2.30594	30.1138	32.6675	11.5499	7.92162	16.2794	1.82048	44.2048	7.47155	62.1858
							16.0536	13.594	4.9	1.16548	0.345238	9.19881	16.4345	8.17738	6.69286	5.49286	0.409524	12.6429	9.22262	17.2012
							21.4641	20.8836	11.2929	6.16845	6.35139	41.1422	34.61	19.2344	10.8369	17.4769	3.83423	43.0198	9.42972	73.9136
							22.3522	17.9008	15.9085	5.47997	5.49968	17.157	26.1526	11.7622	7.28353	12.5474	3.44501	40.0401	8.20534	59.2867
							11.9963	20.7072	109.131	3.37082	3.71933	18.4145	27.3243	12.7723	7.81784	9.84201	3.84572	43.5065	10.7435	58.0316
							23.6685	14.809	6.24789	0.841292	0.219101	7.40379	20.3132	8.58076	5.19874	6.51475	0.330758	14.0772	6.64185	23.3336
							28.0727	18.14	13.4896	6.01403	5.01403	78.9395	46.4022	17.2133	15.2853	19.9529	3.60368	38.3567	10.9239	90.9688
							18.2532	15.8445	7.17786	2.13899	0.865724	9.84688	28.9399	11.8516	8.02238	8.30153	1.17432	18.8634	7.36631	26.9788
							32.3729	15.4268	15.8249	4.09343	2.78788	63.846	32.0177	11.952	23.5791	16.2146	2.40741	29.9731	9.21128	95.2365
							16.5979	13.1473	6.91639	5.36563	3.59854	38.2986	23.7764	10.7611	7.6848	11.3955	1.80624	31.4658	6.98407	61.58
							14.4228	15.7344	5.73984	2.48238	2.24661	44.8672	37.0027	11.8401	7.07317	20.6233	2.09485	27.1518	7.31978	68.5474
							23.8714	17.2755	6.83061	1.28571	1.88367	33.2939	19.8041	10.4102	7.75102	11.6449	0.934694	23	10.749	35.1714
							22.9638	14.6664	7.80409	3.18175	2.13375	37.7325	22.4713	11.7986	9.2321	9.89064	1.85208	31.8419	8.37451	59.3682
							32.5687	17.9372	11.574	6.77423	8.10437	23.7199	35.6113	17.4281	25.4089	16.3653	2.76784	30.2151	13.1629	85.8594
							16.0758	18.4394	104.131	5.31313	5.41919	30.2677	23.803	17.3535	6.85354	14.9091	2.15657	43.3889	11.6515	47.303
							17.3305	22.817	56.0111	4.17049	8.41836	20.8111	30.1115	15.6177	8.41115	13.1902	3.3659	40.2413	12.0033	60.141
							22.4395	15.9452	16.6989	4.27241	4.5544	18.5857	20.5457	12.6379	6.69974	10.4047	2.40905	33.8259	8.28285	44.5674
							22.7296	16.0458	6.90101	5.11549	1.73511	16.2172	21.3291	11.2181	7.16774	13.4354	0.868928	31.2695	9.956	31.4629
							27.8296	15.8366	7.2095	1.70251	5.95531	21.8953	23.2849	9.82402	7.43994	15.7682	1.48743	21.3813	9.30447	32.1955
							28.6985	17.1181	9.3191	9.14824	6.46817	19.7814	46.6616	16.5	10.907	17.8174	2.70519	31.2077	9.92044	69.8107
							15.9193	15.5541	6.28132	4.02972	1.57113	20.7665	28.6274	12.2834	7.18684	8.32272	1	25.155	6.97558	52.552
							14.2925	16.7483	6.47619	4.89116	6.36054	31.4762	20.449	10.7755	9.46259	15.3333	2.34694	55.6327	10.4762	50.7347
							14.6498	15.3394	7.6787	3.44043	5.45126	25.0108	41.5415	9.15162	12.0361	13.2744	2.50903	46.9856	8.84838	55.9025
							15.005	15.7508	14.8094	2.56856	0.961538	9.75084	19.8244	8.39799	6.17559	7.01338	0.747492	16.4247	7.93645	35.6355
							33.5223	19.4787	9.02021	5.02766	4.70957	24.8319	34.4362	18.9053	28.8404	22.516	2.54468	35.4574	15.4968	90.4511
							33.1568	19.3021	9.18164	2.5	11.4771	19.4618	18.4398	15.0698	9.01721	9.49044	2.087	25.1711	10.6166	37.0574
							24.5183	19.4478	10.9156	4.01938	2.84637	31.6	25.5502	11.7176	8.43529	8.08997	3.23114	36.3142	8.13702	52.7945
							17.9017	15.6146	13.7115	4.48293	4.30383	23.6711	37.8265	26.8258	11.7199	17.485	1.28153	35.3415	8.66202	74.8077
							17.3595	16.5654	10.9459	3.08202	2.14311	15.1117	23.192	10.281	6.53054	9.52531	1.25829	24.6928	9.42583	54.7504
							18.7973	16.8123	6.87419	3.40417	2.91395	27.558	29.706	12.6506	7.40222	13.2229	1.44198	40.7979	10.2757	51.7379
							21.294	13.9306	6.61189	4.38315	5.76383	39.4732	31.4434	14.6689	8.67713	15.1115	1.55326	30.8018	8.36086	62.9174
							27.5643	13.1923	6.32517	2.21818	0.492308	9.01888	18.9231	8.47832	6.31399	6.05035	0.616084	15.3245	8.42238	20.6315
							26.742	13.6855	6.85496	3.34198	2.49618	8.72824	17.258	8.21985	6.85038	10.9359	0.303817	18.316	7.14351	14.8168
							25.3207	15.1343	11.7541	3.87769	4.19708	29.4892	26.8866	11.3745	7.46008	13.2281	2.30545	31.4018	9.20469	67.1996
							21.8217	18.1553	15.5945	4.24401	6.54126	24.4002	25.6424	17.2848	86.0142	23.2378	2.89885	34.362	13.8926	67.0648
							14.8723	15.614	7.20908	3.9527	3.68969	47.9044	27.088	12.1079	6.22895	12.9413	3.05298	20.9508	7.1211	42.1921
							22.3308	18.7559	69.931	4.17761	5.05051	16.1372	27.4798	12.7416	7.58418	12.681	2.29125	42.7222	9.95539	60.2374
							25.8122	19.5475	19.7258	2.59478	4.20036	16.5826	35.3093	13.3084	10.5588	14.0041	1.31787	33.1842	10.5443	62.249
							18.7221	14.9914	11.7617	2.66091	1.31246	27.9395	22.3672	9.07919	9.68683	10.1699	0.814975	25.5673	8.08711	47.6055
							14.1067	16.1945	7.45009	1.96816	2.47762	10.3434	16.7745	9.59897	6.65835	6.90448	1.67728	21.1652	9.53959	34.191
							20.4976	15.5737	7.09134	2.47764	0.843958	9.79068	17.0362	8.098	6.50048	6.21503	0.289248	15.1265	6.78116	23.2645
							14.1507	18.9123	12.8849	5.35342	4.26301	21.0521	39.9096	18.9562	8.92877	19.8301	5.05205	46.4219	10.7699	59.8658
							44.9506	27.8642	191.444	7.64198	10.1111	16.8519	32.9259	15.2963	9.18519	15.4568	4.95062	71.5062	13.8642	112.42
							20.7608	14.8582	8.20245	8.28046	4.63056	43.6344	30.8382	14.3443	7.65506	17.6995	1.03933	30.2547	8.33204	69.6067
							17.6267	19.4509	10.5059	8.35347	3.71957	88.1569	37.2624	15.5942	8.96844	15.6213	3.34716	46.4743	10.5329	75.8909
							17.2538	15.8564	14.3246	3.63727	2.72612	22.018	26.3514	10.7128	9.16433	12.3093	1.7849	26.1931	8.25117	70.5524
							24.5203	16.5488	11.7886	6.34146	3.3374	25.378	28.9024	13.6423	10.6463	12.7114	0.833333	24.5285	10.374	82.3943
							23.8967	16.8015	8.08201	3.51886	5.16129	35.9661	21.2307	10.7665	7.32695	11.4609	1.0749	31.2389	8.91197	66.0027
							18.816	14.9497	6.74528	5.71698	4.25	17.6289	28.5	13.3561	10.0409	15.0794	1.16588	43.9678	8.19733	52.3844
							18.8907	14.998	5.73524	1.00984	0.990157	11.8238	20.8957	18.0059	6.08465	6.78445	0.955709	17.6732	7.76378	43.1063
							26.8643	16.3774	18.0969	4.31471	4.78563	9.61117	22.423	10.5553	6.48575	14.9042	0.806157	21.9168	7.72406	34.4059
							37.7468	15.5425	33.5805	1.31103	1.16817	96.7414	35.1953	9.23508	7.66004	7.24593	0.896926	67.009	8.64919	100.222
							18.7744	16.765	21.3324	3.14553	4.5514	22.6035	39.8852	11.769	16.2443	12.1469	1.50868	37.8678	12.3618	73.5447
							18.7278	19.3284	14.0174	1.63077	2.87826	36.6415	30.4328	9.99866	9.49967	12.5264	0.305017	31.3532	9.2495	61.7773
							20.8206	15.73	5.66335	3.26768	3.6616	16.9404	27.3121	12.4004	13.1245	13.9579	0.565751	23.2618	8.4512	56.8638
							19.3525	15.2853	8.16066	4.20776	4.21537	29.7992	26.8276	16.0478	8.37188	9.38435	1.01662	23.2334	7.33518	45.7687
							17.6696	18.7673	38.112	3.49177	6.10648	27.0121	26.3941	12.1032	12.4929	25.7892	3.27552	43.0472	10.685	66.8035
							22.5565	14.8604	14.7968	3.21273	4.82146	37.9383	20.4264	13.5119	6.9962	17.5356	4.11301	31.9269	8.97246	94.6819
							16.6693	17.6079	13.5076	2.69505	3.47129	21.8785	21.0488	11.8812	7.87327	16.9234	0.451485	30.2858	9.29307	54.6086
							23.1892	13.2452	15.7144	2.68869	2.17693	11.9888	19.1635	11.4099	6.62374	12.7984	0.576708	26.8858	7.68085	41.3505
							20.9346	16.163	7.37175	3.55867	1.22845	13.2814	16.8162	8.33022	5.3406	11.0665	3.82658	16.4714	8.54725	15.3853
							34.4701	17.155	27.7391	5.20416	4.46251	91.4802	40.9332	14.5627	11.8727	14.649	1.77883	66.0271	10.4178	90.8059
							29.0741	14.3704	8.74074	4.22222	4.25926	13.2593	22.5556	8.7037	6.74074	41.963	0.555556	21.963	7.88889	43.4815
							15.8473	17.5753	15.7741	3.51918	2.90554	22.8388	22.5476	11.1364	6.80043	11.6591	1.13565	29.9645	7.30398	57.6023
							13.88	17.8511	11.2699	2.28852	3.90176	9.63909	18.7022	10.3464	7.54085	7.91003	1.46225	20.334	9.76215	32.0931
							14.5825	16.2874	55.244	1.33963	1.6637	11.7854	16.348	10.0072	6.51473	8.06226	0.652029	24.0072	8.194	41.537
							21.7791	18.5509	6.17273	5.04636	3.53273	33.0873	31.7309	13.4245	8.20545	12.9991	0.803636	35.0555	11.4355	55.0882
							14.6398	15.0268	5.62644	5.20307	6.2931	69.5632	26.3582	11.136	9.60728	7.31801	1.28352	42.1686	10.1973	68.8103
							22.29	18.682	7.52883	5.51236	3.00494	30.9967	27.916	11.425	8.98188	9.60297	1.90445	32.598	8.53213	40.2059
							32.6233	18.2172	13.7602	7.46719	4.76697	44.3032	46.6629	15.5622	8.95475	28.0328	2.3586	30.6063	9.08484	96.2036
							23.862	16.4371	13.1114	5.97052	4.62185	58.3738	38.4558	17.6952	10.711	19.3206	3.60029	44.5902	8.42991	83.2832
							17.7037	16.4444	5.22016	6.27366	3.44856	60.4856	38	12.7551	10.6564	15.4609	2.99383	38.0041	10.3354	76.3004
							35.2754	15.9473	52.7868	4.08733	4.6011	27.8419	23.8836	12.7341	6.94965	11.5366	1.38474	38.2596	9.08183	64.4131
							19.9843	17.1763	8.38687	4.19272	2.10493	25.2577	20.1513	12.4968	9.12491	8.64454	1.2955	31.9065	7.20343	54.7095
							17.9485	13.8126	9.66066	3.78751	3.19253	52.2717	23.7656	10.8783	6.47843	8.87444	1.30071	35.6613	10.6561	46.9279
							24.2382	16.1169	68.2249	3.00148	3.96154	15.7234	22.4157	13.8284	9.83284	17.9571	1.02959	27.9438	11.3254	35.2559
							12.8851	14.412	5.2381	5.68634	4.53002	25.8002	28.7567	8.4265	8.5383	11.7174	4.30642	34.8458	7.10663	54.6698
							28.0222	16.7583	12.6674	4.2949	2.15078	12.7007	29.1441	9.74279	6.34812	19.8647	0.800443	35.0333	7.61863	67.3193
							28.7423	17.1479	8.65164	6.89661	5.91835	27.6235	24.3324	15.3192	11.097	11.0827	2.47773	36.5493	8.69459	37.7635
							44.7629	19.8363	19.1994	8.3106	4.61805	111.32	60.6023	26.1259	18.7807	24.3662	3.35572	39.8898	13.4365	109.643
							24.1857	16.3339	6.75813	4.55647	3.45234	21.1708	32.0716	12.8909	8.19118	11.827	0.884298	32.0964	11.2325	60.9074
							16.3882	15.0708	9.05839	3.80311	4.46149	21.4298	28.7907	12.0994	9.67391	9.31118	0.461491	22.9267	9.31242	52.0677
							16.2159	17.7995	17.027	3.39784	5.86507	19.3662	33.32	11.4595	10.2845	17.0378	1.88281	34.3508	9.25752	64.3416
							21.584	15.3137	12.0252	5.14566	2.27521	13.1674	16.5308	9.44818	7.57423	12.0378	2.29972	31.3081	12.1569	18.813
							12.3016	16.5239	12.2993	1.87923	3.0175	12.5327	19.4212	9.02684	8.04201	8.93349	0.612019	25.8635	9.06709	29.6733
							23.1151	19.0126	79.6057	1.68139	3.49369	30.683	25.3659	13.817	7.58202	8.98107	1.90852	22.9006	8.17192	52.3549
							28.4769	19.3464	23.7294	5.89589	5.37789	63.7776	40.6677	15.4004	8.74036	14.0032	2.63368	53.4762	9.69602	93.7487
							14.6388	17.4083	135.298	3.56694	3.17769	23.2909	30.7223	12.4397	8.78512	18.2942	2.40331	43.1926	9.49669	59.7306
							19.1393	19.3267	14.0547	1.52239	2.06965	69.7164	26.1111	9.80597	6.76949	9.54561	1.34494	18.4992	8.46434	38.0746
							33.3837	15.0879	13.2024	5.38004	3.837	120.527	49.3114	23.3123	9.13828	18.4396	2.35348	36.0778	8.84158	111.942
							18.2654	17.4494	13.4692	5.46474	2.79679	20.3942	34.0801	18.8801	9.14167	11.9192	1.19295	29.6224	13.1013	59.5756
							11.3238	17.2166	8.04989	2.37261	3.78132	30.6189	19.9416	12.5966	7.72824	6.32909	2.06263	22.2505	8.66454	42.6486
							40.9073	16.2467	14.5235	7.13117	4.22984	14.7581	33.2647	12.089	8.41155	27.1288	4.56919	25.2888	11.2274	59.1805
							31.7634	14.0069	7.57723	2.73168	1.78812	25.6366	19.4871	8.86535	6.49208	9.56238	1.3495	21.1535	6.46535	53.0931
							25.1463	14.884	40.2749	1.78058	4.50694	21.1009	27.9231	11.7175	7.12863	14.6444	1.53342	24.7465	8.11475	74.174
							31.3011	15.5341	14.2045	2.45455	1.17614	83.4261	33.4148	14.358	6.88068	26.267	1.17614	29.1023	9.18182	94.7159
							15.7067	18.5177	6.85433	2.93504	4.23228	19.0492	29.0354	13.3228	8.11811	14.189	0.612205	23.2126	8.38386	63.4291
							21.707	14.3694	5.16762	5.61003	2.14823	7.32611	17.87	9.33181	6.96579	5.83466	0.312429	17.2702	5.42759	20.6522
							16.5348	18.1502	8.1847	5.22812	2.93384	49.8208	32.9662	14.938	12.6685	15.1502	2.78015	41.0565	8.15644	59.6747
							21.3377	17.5336	6.76978	7.23259	4.1464	39.8005	29.0189	14.5974	9.4085	18.1535	1.64581	27.6316	12.4168	65.4168
							15.7533	16.9337	13.7328	4.0031	2.3819	28.0347	25.2486	12.1897	6.72474	11.3937	0.980161	27.721	7.91692	57.61
							36.6973	17.2506	11.3809	5.77295	4.45037	50.3828	38.2519	16.0112	10.4088	20.8772	3.29715	35.3015	12.2829	96.9342
							15.5724	15.5412	6.24761	5.10019	3.35737	30.3593	24.7817	10.4493	7.85769	16.0919	0.797064	36.1238	7.8896	55.3772
							11.2299	17.5109	13.1423	4.29562	2.92336	22.6204	36.9562	9.39416	7.68613	11.9489	1.33212	25.0766	9.77372	60.2117
							20.1842	15.9312	64.0874	3.38879	3.74533	10.7003	20.0178	10.6248	7.03396	9.7674	1.34635	30.1019	10.8413	28.7411
							25.8414	14.8414	7.83291	6.98039	0.999147	18.6206	19.896	9.13129	6.73146	9.83035	0.600171	19.0358	6.48252	43.5516
							20.0833	17.4801	9.13975	1.97321	8.73642	26.5576	30.7538	15.8356	9.57495	13.7762	0.833454	24.9906	11.0782	54.9587
							14.8125	17.9027	9.68789	2.6515	3.92512	32.2764	30.5745	12.944	7.81176	10.0091	1.41498	25.1791	9.75437	48.2946
							19.9087	12.6107	26.553	2.72081	2.17383	50.055	27.6101	11.2698	15.7758	7.87718	2.13557	40.2812	7.76376	72.7423
							16.6697	14.4574	7.51192	1.20885	1.27582	7.29058	22.0443	7.958	5.95119	9.8672	1.66515	20.5006	6.49489	36.7832
							15.9057	13.9708	8.78509	3.2807	2.02778	8.51243	19.4415	9.77412	7.56652	8.23904	0.643275	18.5044	9.33406	26.5183
							24.6274	18.8894	19.8846	4.88462	4.8726	92.8702	38.7428	14.6338	8.50481	17.0921	3.66106	57.0465	7.75962	82.617
							29.156	16.5588	9.26188	7.4754	9.97581	27.6722	23.4846	11.6047	9.88907	13.6472	1.50209	42.985	11.1209	45.9341
							23.3361	14.8615	6.69349	3.73254	2.94201	11.6225	23.3243	12.1337	5.74911	10.8189	1.04497	19.6308	7.07811	23.568
							24.1755	19.5233	18.0982	6.79755	3.0681	39.1871	33.6123	13.3847	9.23006	14.6724	0.777914	35.5564	7.7184	79.3883
							17.4746	18.666	7.77244	3.54419	3.60543	24.4955	33.2707	11.1614	6.2888	17.5776	0.997216	53.7822	7.99443	67.4704
							23.0518	16.0324	17.2943	4.76323	3.35401	74.0922	47.1537	16.4798	10.646	14.0091	2.48719	39.8304	9.19579	96.1764
							13.3591	16.0288	6.55655	3.13145	2.8244	16.7083	20.7951	9.7629	6.16369	8.82788	0.565476	24.9315	7.94742	39.6429
							16.3795	14.7048	6.23985	2.56827	3.7728	31.6368	21.1566	10.6742	6.1476	9.23774	0.774381	27.2599	9.14286	46.5756
							46.586	14.6472	14.5219	2.22012	1.85423	25.9169	22.5977	15.3469	7.49125	8.27551	0.897959	24.9869	5.207	36.1764
							34.8043	15.1818	9.16414	3.1452	1.17172	16.7765	18.548	19.798	8.25379	20.899	0.469697	32.5657	7.68687	32.154
							11.1216	13.7014	6.23649	2.13514	1.1527	6.95811	16.7351	7.77027	6.67703	6.90676	0.860811	15.75	6.50676	27.5919
							22.2349	14.9288	12.9929	5.51068	7.1726	83.5747	40.4021	18.7367	10.573	17.2722	3.08185	56.3096	9.95552	82.3648
							18.9654	19.8574	5.6558	7.13849	2.67006	35.8534	35.7556	12.2648	7.04684	15.7454	0.338086	29.4155	9.62525	62.1752
							17.1499	16.2027	4.86378	3.32313	2.08025	13.5037	22.3442	16.019	8.09926	10.5132	0.845829	21.5945	10.735	29.0391
							26.49	14.6916	8.16976	4.99036	5.43069	15.06	29.0297	11.3195	8.65752	14.5441	2.04893	60.6501	8.06597	51.5337
							20.1129	20.9842	8.89278	4.43567	3.28555	51.3375	39.035	17.7528	14.5971	15.6005	1.97517	31.9312	12.2291	60.9537
							21.1535	16.6889	7.53138	4.87183	3.55541	29.3872	29.6569	12.5701	10.6315	27.3578	0.769025	37.1923	13.9319	69.0761
							30.3005	14.6972	17.2171	5.53169	4.79343	51.8146	43.4096	19.9977	12.3955	20.9648	2.85563	41.2347	9.3662	99.1984
							24.1497	17.275	15.6821	2.79597	2.29685	56.528	31.9764	15.9895	10.4632	23.8993	1.71278	42.8152	13.3546	87.3398
							26.3223	12.8376	6.41878	3.54315	2.36802	11.802	26.9772	10.6142	8.23858	10.4467	0.989848	24.6168	6.84518	27.9188
							26.3683	14.4825	18.4312	4.98135	4.07925	94.9254	42.9744	17.9744	11.1072	26.7879	2.59674	36.2704	9.99534	74.5315
							25.2992	20.2336	10.895	5.78215	4.54593	67.9554	37.2546	14.6404	23.0866	24.1732	3.07087	35.1102	12.0446	67.0105
							21.751	17.0411	9.23841	4.40795	4.7351	86.3232	36.3801	18.0927	12.7351	15.1497	3.17219	54.4278	10.6781	95.2477
							16.1136	18.5068	15.9095	3.57755	3.04422	31.5585	34.7524	15.7143	7.79864	11.6796	2.08776	28.9517	10.0735	72.8687
							19.0735	15.3787	5.76676	4.67118	4.05777	19.2411	25.6519	11.3252	6.99287	30.6819	0.791726	33.7689	8.91512	45.8003
							18.6589	17.1852	5.48535	4.57913	3.63306	24.2603	25.7069	14.3611	7.15358	7.9449	0.456038	33.5205	10.3834	37.755
							19.8895	15.0308	14.8338	4.0617	4.07112	23.4696	30.485	14.5784	7.20051	18.4482	1.79263	40.0043	7.62211	64.9023
							20.1711	17.2886	6.43736	7.89933	4.13087	45.7237	31.4239	13.4206	11.2047	13.5649	0.598434	34.8378	9.03244	60.1208
							19.2436	12.5223	6.89953	2.35735	1.77536	11.8758	21.2597	10.019	7.03223	11.5261	1.26161	14.3536	8.00758	44.5223
							17.2618	14.5324	11.6305	3.12509	3.30982	9.896	19.8538	14.0953	7.05164	8.25382	0.401455	17.7164	9.16	28.7469
							26.0257	15.5498	30.0016	4.32315	4.7074	143.211	35.1833	17.4196	11.2974	16.0531	1.95016	56.2235	10.2685	101.449
							9.29918	14.2459	5.68648	1.98975	2.77459	13.3279	16.2336	11.6045	7.95902	10.0902	1.55533	22.6393	9.19467	60.2848
							17.9483	16.2641	12.3215	2.66986	1.57512	28.5809	16.0746	20.9359	7.25359	12.2756	1.82488	19.288	7.56459	52.71
							21.0432	18.555	10.6083	4.65208	4.80683	27.8714	34.6542	12.0598	10.5016	14.6014	1.43917	29.5032	7.85592	70.5283
							30.5466	15.5727	25.8568	5.19306	6.53796	73.41	41.7983	27.3232	20.2191	27.4729	2.90456	36.8373	9.80043	89.8113
							13.2234	16.7009	8.14234	2.51892	5.84865	35.4	27.0378	13.1622	7.93694	7.94414	3.19279	29.4757	8.83964	59.6216
							19.9647	16.079	33.4657	1.55509	3.11019	17.368	17.5634	16.5676	5.69023	15.9813	10.2807	33.9127	8.2578	107.264
							12.8433	12.6491	5.31331	1.90343	4.24874	13.119	20.4509	9.4913	7.38069	11.023	0.413812	19.2588	7.79843	27.1348
							15.8133	14.5737	9.47135	2.86929	3.97102	20.4321	27.3715	13.2756	6.48294	15.6819	1.18416	23.9627	7.24984	56.9884
							25.5196	16.9619	9.67595	4.36725	4.33087	34.5355	26.8511	12.9193	7.42695	12.1495	0.724844	34.9153	9.32689	48.3974
							20.1685	17.0787	6.34157	4.31124	4.50506	30.7933	24.2742	12.9803	8.65787	12.9455	1.04438	31.4972	9.47079	46.5494
							25.124	15.8598	7.92093	4.67475	1.80054	22.717	20.4537	11.9811	7.62534	8.39802	0.377358	20.0404	6.83827	26.3037
							23.2019	13.8644	20.7666	3.92744	5.51577	15.1262	18.5095	8.55678	6.32177	7.76972	0.463722	22.4416	6.74448	35.2177
							19.4107	12.488	2.47423	1.66495	2.00172	15.9055	20.134	9.43299	6.68385	5.48625	1.46564	18.8265	8.82131	33.5825
							20.9365	14.838	6.72261	5.75291	3.76515	26.5944	28.3718	14.549	19.2751	18.9108	0.754079	34.8957	8.33159	62.067
							27.6513	20.0993	11.8662	6.62651	4.78753	42.1483	31.5224	17.4619	9.18886	12.1586	1.55327	42.8166	9.28935	51.273
							16.0067	27.6443	7.93289	2.75839	3.34228	54.3087	31.5369	12.6309	6.2953	19.7315	3.12752	77.9463	4.75839	51.7181
							19.7754	23.318	14.0189	2.66171	2.90257	35.1488	37.6184	12.4215	7.81935	13.6143	1.54668	29.0129	7.94926	67.247
							19.9527	17.4865	12.5236	5.16723	4.15372	85.2466	39.3598	14.8801	17.576	35.4865	1.89865	41.853	8.41723	71.2196
							25.4652	19.2418	12.5861	3.71978	2.71612	9.64286	22.0586	9.20513	5.48718	7.08242	0.641026	36.2747	6.85348	26.6245
							35.4453	17.4588	15.9879	5.38327	2.47773	63.919	61.2955	20.2982	7.54791	13.9271	1.51282	36.0378	8.93387	105.057
							25.481	17.2394	4.7047	2.56488	1.33445	43.896	21.0548	10.7573	5.02237	9.42841	0.85906	23.8266	7.65324	51.887
							21.1451	15.1522	8.83279	5.60963	4.90696	57.7495	40.1067	16.4196	8.67794	17.5641	2.44437	50.6031	9.2596	73.11
							19.9779	16.1432	15.2561	5.76759	4.35925	61.9885	43.856	14.8011	13.2586	17.8445	2.06874	41.1039	13.8314	96.329
							20.2872	18.5922	10.6038	2.54352	0.932145	15.2783	24.658	13.1844	7.40781	8.87114	1.02947	28.6388	8.11515	52.6696
							22.1963	20.3286	11.891	5.29584	3.28237	48.1775	34.5144	14.0668	7.20738	16.7762	2.18571	32.1629	10.6526	61.9215
							17.0923	15.8849	15.4129	3.77568	2.10338	18.6346	24.3238	10.4675	9.22757	18.5156	0.290637	24.2555	8.98765	59.8049
							14.8744	15.7725	14.0693	3.12557	1.22298	29.3805	19.9033	13.554	6.5898	11.21	0.775495	23.4239	7.24353	72.8501
							18.487	13.2381	6.21216	2.51185	4.15138	24.6957	22.0761	8.07148	8.58295	12.6892	1.90138	24.8704	7.83677	42.2741
							22.3576	13.1706	11.2503	6.54539	4.72215	39.5543	26.7098	18.9911	18.7957	28.3652	1.56671	34.1926	9.60729	54.6272
							22.0672	15.591	6.8209	3.60373	4.09925	46.159	27.9724	12.6784	7.83507	11.8485	1.19851	28.2791	9.21716	52.2015
							21.4754	15.0302	11.4475	9.06836	5.01192	29.0064	31.0199	11.9507	8.27424	14.314	4.20111	40.9149	8.58506	63.411
							21.9556	16.1474	6.81002	3.13422	2.15501	12.156	26.0265	8.79112	5.01796	9.66068	0.514178	20.4074	9.06616	30.673
							16.5604	16.874	6.74293	2.71208	4.77378	26.7198	26.6761	9.54242	7.5964	8.01028	0.730077	23.6298	11.1928	23.3265
							21.6512	17.6881	12.9517	5.14104	5.32402	32.2859	35.432	12.1614	7.22046	16.9892	1.17916	30.0051	9.07878	75.0794
							19.2205	14.8263	5.74035	5.80234	3.55965	31.5842	25.3567	9.75263	12.6158	18.1345	0.835673	45.7509	9.23743	46.0971
							23.638	15.6584	9.80656	3.76923	2.63348	19.1652	21.9457	9.21946	6.58484	11.862	2.17534	22.8009	8.68665	35.9197
							28.3248	13.4478	5.46358	3.49508	1.16781	21.1048	25.7416	10.971	6.71211	12.6462	1.70719	16.091	7.96555	40.1107
							28.1685	14.943	9.00392	3.21411	2.45885	43.4004	28.814	12.3381	7.68151	12.217	0.796936	27.7146	7.37798	38.9747
							15.3067	14.409	9.04048	3.71847	3.15682	25.9041	21.4272	10.6291	7.208	11.2322	0.63611	19.6356	7.58074	26.6729
							22.7145	15.3539	11.6434	5.53753	4.29491	139.056	47.9987	21.1005	9.51072	26.0228	2.61528	38.2989	7.8941	90.0456
							21.7871	15.9321	10.5071	6.4604	5.68175	45.7921	42.8062	16.7122	12.797	18.9745	2.96464	40.1704	8.38897	65.4526
							27.1187	14.1154	3.98829	6.49666	1.41137	48.087	24.4565	17.3077	10.6538	11.689	0.66388	37.6054	9.87291	75.2692
							15.3256	16.7311	7.78478	2.20211	3.20719	21.4283	25.9903	11.271	6.12896	9.77674	1.1277	28.6397	9.65751	66.2051
							19.0577	18.678	10.2665	1.87121	1.82235	22.1858	26.0881	12.0415	6.08512	13.9423	1.52184	24.792	10.4937	56.5396
							30.9467	15.476	8.956	4.61067	5.20133	41.848	27.5267	14.0453	8.74	12.596	0.722667	27.8227	8.48933	39.8627
							13.2005	17.2146	7.29551	3.81706	6.75022	29.1205	27.2665	13.4485	6.76253	12.5277	0.413369	26.1372	7.91733	50.1557
							23.2164	15.3928	14.9742	6.18352	5.35415	83.0708	34.4185	14.5898	11.7611	13.5666	2.18287	44.4198	10.3471	85.2685
							24.8512	16.1893	9.03128	3.20795	3.38546	56.388	28.8512	15.8521	8.29501	16.5283	1.55199	26.3043	8.34489	59.776
							26.607	16.3771	8.45374	4.88505	3.8	42.2808	29.5551	14.5757	8.76028	17.136	1.78178	30.9621	8.65748	52.5654
							28.7651	14.2734	9.84716	4.35022	6.4131	23.1904	30.317	15.2611	6.83406	28.9345	1.37467	23.1659	10.1354	52.3144
							18.586	16.9968	10.7548	1.99363	0.952229	64.6401	29.3185	13.5637	9.24841	13.6115	0.156051	43.6401	8.24204	96.9363
							28.5965	16.8901	16.1948	5.82548	4.23546	119.66	58.3223	18.1911	11.2114	24.2724	2.39982	53.2235	10.4931	121.655
							20.9576	18.1741	9.31696	3.61607	3.15848	42.2768	30.5312	17.2924	7.75223	9.46429	1.44196	27.7634	7.69643	79.5067
							20.0167	18.645	14.4127	3.42823	4.81418	19.9893	33.1763	15.268	9.919	15.2394	2.02144	41.5998	6.65694	75.869
							13.3337	15.1437	9.53593	2.7637	1.97808	33.0378	16.8015	11.9281	7.15469	7.14251	1.52741	23.3922	8.84653	47.028
							18.2536	15.7674	6.25262	3.78497	5.68078	22.8359	21.4562	11.6893	8.69458	13.4091	1.93768	25.4838	8.74215	52.6775
							25.9684	13.8411	8.82078	3.56702	0.994729	9.92771	17.7357	9.74699	7.54217	13.137	0.631024	19.1009	7.87123	39.5226
							41.2286	16.5058	8.69984	4.31003	6.59211	31.8495	28.8627	15.0584	13.366	18.6694	1.9597	26.4227	8.95148	61.2311
							37.17	13.0972	37.7308	4.74089	5.0081	137.52	48.9393	14.9757	22.9696	18.1457	3.083	64.8644	9.46964	145.727
							14.8672	15.5535	8.97786	2.11439	4.60148	16.6347	27.1218	11.1919	10.4723	6.87823	2.78229	31.9483	9.75646	38.5166
							13.5455	16.2955	7.29545	2.52273	4.29545	15.8636	31.5682	12.3409	12.5455	6.86364	3.45455	35.2727	10.2273	37.4318
							25.6094	16.1319	6.11832	4.32042	2.76545	36.8356	23.4293	11.9707	8.48272	22.6492	0.924607	30.1424	7.33298	39.0796
							14.4233	16.8742	10.1043	4.3773	5.32822	27.5307	30.9192	13.0245	6.20654	12.2638	1.48875	25.8528	8.56237	55.8528
							12.914	15.8396	6.48844	2.76517	3.59032	20.2702	28.211	11.5918	7.99277	9.72616	1.15535	24.0311	7.63873	43.2695
							16.1451	15.3307	6.9454	3.52886	2.76599	11.0624	23.5616	9.51638	4.32293	6.53666	0.388456	18.4321	8.98128	28.6084
							21.0766	16.7802	9.02621	3.55242	13.4194	17.6694	32.0323	10.4879	8.66129	13.5746	0.808468	24.756	12.0786	31.619
							23.2165	14.3415	7.05473	3.80726	5.34206	32.7817	22.928	10.4961	8.09102	9.67817	1.49018	23.2992	8.36526	38.9744
							28.9554	12.9411	12.5732	3.40764	1.35987	24.7389	17.0143	10.4729	10.1401	10.9204	0.77707	40.7994	9.09076	41.9697
							28.5801	21.8204	14.3398	6.12743	5.0267	131.382	45.8981	21.0049	11.892	22.3204	3.04126	40.3143	7.35558	80.3107
							24.3219	14.5098	10.799	5.68245	4.19956	49.3933	41.2017	17.5237	13.0721	21.8048	3.4807	53.949	8.60597	78.9031
							16.5625	14.4297	7.39844	2.78125	2.05469	61.2656	41.7422	10.8828	5.97656	18.0078	1.57031	54.4297	4.05469	82.2109
							9.29061	16.4061	14.3444	3.08219	3.47652	12.5949	15.3395	12.684	8.77202	8.36595	2.01566	19.3611	9.10274	21.228
							12.8208	17.047	9.00621	2.06389	0.804791	22.2857	24.661	11.3602	4.21118	7.28483	0.793256	20.9849	8.28394	47.2041
							14.1646	15.5501	6.73525	2.55144	3.11797	13.8217	20.3004	8.1214	5.79973	6.49177	2.56927	24.0254	9.40192	31.8265
							20.4282	17.2249	10.8254	4.11722	12.2392	14.5215	28.4522	12.3038	6.76316	17.445	0.657895	30.4617	8.76794	53.4019
							24.9977	13.9793	6.56502	4.94419	4.08228	14.9102	22.931	9.98849	7.6473	11.6715	0.971807	36.4246	10.015	42.9948
							13.4882	16.8986	10.5019	2.7357	2.45149	41.005	27.2991	11.1654	6.47761	10.365	1.56716	28.9254	9.76182	52.5498
							30.2327	14.8776	10.1946	3.90973	3.77131	37.4524	34.9248	13.0441	6.37111	17.7322	1.57172	27.9178	7.74524	73.5627
							20.228	16.529	6.32011	4.03187	4.09348	24.4122	24.9745	10.9363	7.41147	12.7953	1.49433	26.5559	12.7054	57.6041
							15.9495	15.0116	9.81283	2.67823	2.01682	24.7066	21.2219	10.6993	6.23764	7.40694	1.32282	26.9306	9.45531	36.183
							38.8892	15.7855	15.1358	4.21358	4.39231	72.9991	54.7248	16.0206	10.6229	17.9598	3.83735	40.571	7.87489	101.116
							22.1636	13.6218	7.65435	5.16799	3.75638	53.4415	29.978	13.5708	7.65611	17.4028	1.30519	27.1196	8.11785	71.1126
							19.8515	16.7563	8.45728	4.63495	3.6233	15.168	33.0039	14.2485	7.34563	16.3981	1.10971	30.2951	8.3	44.0942
							17.9374	19.3997	9.66881	5.04066	3.80364	30.4869	32.5559	14.6158	8.81487	14.6378	1.9465	47.2852	8.37614	61.305
							13.7528	17.1478	5.40124	1.62733	2.50062	40.8696	28.3478	10.7031	7.84969	9.82609	1.9205	26.1068	8.72422	41.1292
							27.0384	13.2037	9.48251	3.5807	2.37528	74.254	32.5378	9.66535	6.41479	13.3166	0.750564	24.044	7.84199	54.0181
							16.7611	17.1524	15.6991	3.99902	2.57522	70.5851	45.9263	13.9381	7.44248	18.2183	1.87316	45.8427	6.32645	102.351
							17.7437	15.9457	9.67301	3.31793	3.13134	23.9284	22.587	9.12228	6.11051	12.6096	1.33514	26.5779	8.20018	57.5245
							27.0079	16.25	8.51974	4.42697	4.50855	49.1967	33.1638	14.6566	9.81711	20.4697	1.16053	29.3822	7.93026	67.4421
							10.2948	14.6574	6.2749	2.09562	3.31076	19.3466	25.7211	10.2112	13.2709	6.6255	1.09163	24.9522	8.27092	32.2271
							22.1572	15.9225	7.34889	3.71788	5.1285	34.9505	30.346	16.0732	7.6425	16.3453	0.994975	26.4156	7.2491	49.2261
							16.2631	14.8249	6.55076	3.06514	6.70897	34.1286	25.8917	9.80711	8.51607	9.86379	0.849408	28.6777	7.32826	42.39
							15.8222	17.054	9.50159	4.54286	3.52698	14.9111	25.5016	13.9905	6.83175	9.32381	0.193651	28.1841	7.78095	54.6952
							64.8303	18.3453	37.1553	6.19725	4.14482	122.618	70.9528	26.2851	12.3748	21.0177	3.60223	65.4509	9.07339	144.639
							25.4127	13.9887	13.8002	3.44066	3.49476	32.8682	22.6003	14.7208	13.3979	11.3717	4.41361	21.3525	7.75218	61.5646
							14.4415	14.9886	8.55114	5.10633	2.66487	53.4125	27.0606	10.9468	9.44145	10.6205	1.68641	27.1629	7.18708	53.5
							15.5834	16.8272	49.5756	4.44263	7.81356	50.6734	31.0984	13.8194	9.36441	9.99478	2.16297	37.5391	8.70926	104.33
							23.8197	15.5792	7.27049	0.972678	2.69399	22.1475	22.6475	14.6311	5.68306	9.4071	0.715847	26.1803	10.153	40.5464
							15.5	17.2328	10.5705	3.50371	2.96846	23.5557	41.5464	15.6614	10.8126	14.7523	1.45826	39.7514	6.20223	61.2839
							12.8087	13.4548	8.32336	3.29668	3.91477	28.35	25.2316	9.86337	8.00911	8.7417	1.80416	26.7983	7.5758	43.4515
							35.1	19.9529	17.5835	4.94588	4.57294	90.4494	62.3894	19.9024	9.89176	21.2141	3.55765	44.2141	8.51647	135.299
							36.4816	17.4729	10.3333	4.96415	3.87694	74.9341	55.0368	19.562	8.18895	14.3798	5.15407	35.312	7.32946	92.7578
							15.5405	12.6196	8.02333	5.23072	3.75437	33.1076	24.4038	10.757	6.75697	10.0855	2.07453	31.9793	9.23007	46.3804
							22.1773	16.0894	19.4113	4.08652	6.14468	30.0043	23.8298	18.1801	5.11915	16.617	10.8142	25.0738	10.5603	53.9915
							33.3455	13.7408	8.18237	6.00524	5.43368	29.6728	25.7478	12.8796	10.644	10.9136	0.513962	38.171	7.50087	47.76
							17.8037	13.803	4.61251	16.6902	2.43781	15.1093	22.6132	9.77354	8.36449	8.31919	0.665708	18.7484	7.89935	23.6902
							17.7294	15.5347	10.9769	5.40681	3.13368	42.3805	28.1195	12.8766	8.61889	15.5013	3.6054	29.9704	7.6401	61.0733
							19.133	14.0218	7.7725	3.6731	7.57913	20.413	32.5475	11.1543	6.22502	11.9377	2.28388	28.7918	6.75618	55.002
							20.647	14.8164	6.64605	4.71183	2.80805	42.0682	35.8316	16.975	7.13844	17.2464	0.679431	30.3795	8.4865	56.2892
							22.6667	15.1493	10.5658	2.71141	3.22999	39.1846	21.2029	16.431	6.78387	13.6421	2.02016	25.6648	10.2394	56.6238
							15.5106	12.6839	6.98987	2.31104	3.16312	25.4792	26.079	7.90172	5.07801	9.36575	1.99696	25	7.67173	41.6707
							25.4633	16.9781	31.984	2.90125	4.04539	48.9506	21.8628	14.9377	7.10973	8.38504	2.30823	35.004	9.7581	61.5666
							27.5446	14.4002	7.72163	3.89713	6.41528	37.2973	26.7443	13.4062	11.2171	15.1044	1.72844	34.9092	7.8888	58.1127
							12.2914	13.8709	10.1856	1.91122	2.44149	26.519	19.4358	12.1049	7.21146	10.2429	1.95561	19.247	7.97417	55.6368
							17.0381	16.361	11.2503	2.36332	2.41292	32.6909	23.474	18.7578	5.12803	10.752	1.04268	23.902	10.8431	54.1845
							22.6074	14.4092	7.44693	4.70013	6.25959	35.7033	29.2116	12.3996	13.3005	14.9565	2.3133	46.3421	8.45077	50.3881
							24.1777	16.5506	10.2699	5.76928	6.84699	32.6627	33.0645	14.0024	7.21265	20.6795	1.42108	44.1361	9.08072	84.8337
							21.1405	12.4523	11.8541	4.01802	3.77658	51.4685	27.3748	16.6919	8.82883	11.7279	0.23964	59.4829	9.41982	58.9892
							21.8647	19.4807	10.8714	3.83403	2.4916	42.7416	27.7601	11.5689	8.29622	17.5588	2.33866	45.1483	7.93824	71.0761
							30.4449	14.707	11.0804	4.22856	4.22003	57.3617	39.7517	14.8562	8.83538	20.7411	2.80448	34.5754	9.35216	74.2595
							29.8313	17.7188	11.5158	7.59666	6.36731	46.3251	38.6371	14.2759	10.0782	25.7425	2.24429	38.0756	7.72935	54.5729
							20.5697	17.008	15.6155	3.86454	4.96016	40.3884	30.4283	13.8367	7.56375	17.6295	1.20717	27.3884	9.35857	68.1633
							8.05822	17.4829	7.18836	0.657534	3.36644	9.82877	17.9281	9.95205	4.98288	9.48973	0.859589	21.3836	7.65068	46.339
							14.4624	13.6048	8.16	2.1712	4.8352	21.2728	27.8296	10.168	5.6888	6.2928	0.8576	21.9152	8.4024	51.9584
							22.9373	13.8833	9.46191	5.88042	7.8081	24.5834	31.3693	10.5333	7.71553	13.9325	1.44455	36.3558	8.7676	46.3221
							20.6935	15.1379	13.1456	3.63218	6.60536	47.4444	25.2395	11.3908	7.72797	12.3793	1.21648	27.2854	11.3774	81.0766
							24.3511	13.6268	8.09168	6.23537	3.23147	36.7373	37.5917	16.6411	7.5013	15.3849	1.6645	28.3661	12.7126	47.1313
							16.1781	14.9191	8.97482	1.47662	1.8795	31.4335	20.7752	10.018	4.53957	8.16187	0.703237	22.1115	8.8795	43.1061
							19.7266	18.0628	8.60638	5.1	4.2734	37.7372	29.3777	14.6543	7.28298	20.3043	1.10638	31.5309	7.73085	49.484
							25.563	13.3751	7.00733	4.42039	3.49833	50.2398	40.1792	13.1126	8.2485	17.7095	1.35843	28.8981	9.02132	60.1119
							34.9979	19.5301	24.4408	7.24498	6.99446	121.773	45.8048	20.3965	19.0761	19.6554	3.60554	57.6561	7.79723	106.345
							13.834	14.1592	9.32591	3.4946	2.9919	24.9339	27.2706	9.26383	8.02092	10.5547	2.20715	30.251	7.92915	40.6086
							21.7786	13.4356	6.1833	4.72898	3.09619	42.0635	34.3388	13.4936	12.7284	21.2341	1.2928	32.3563	7.43618	69.6697
							11.3349	14.4612	7.82496	0.937595	4.95434	11.1172	18.2861	8.70624	3.69254	5.97565	0.774734	22.9863	7.71537	48.6286
							27.7204	14.288	9.92821	3.84224	2.70451	32.2621	36.8915	11.1411	9.36895	13.0109	2.95826	34.2588	7.16528	55.4007
							17.4321	18.0088	12.3621	4.29831	3.10569	55.9218	29.0607	13.2977	8.10131	15.1138	3.1182	29.5128	8.38336	42.6961
							78.4826	17.0127	58.7867	6.44435	4.79779	148.749	97.0807	28.3407	11.4537	21.9159	4.06882	59.74	8.68054	182.155
							22.7455	14.702	13.5826	4.79429	4.5991	40.1569	30.0218	12.7755	9.33784	20.8288	2.06381	27.0015	9.47447	63.5473
							26.7198	14.9533	4.6965	3.34047	3.67315	21.7393	28.1712	14.1206	8.6751	19.4903	0.916342	35.5681	9.92023	26.3424
							26.477	14.9951	7.30126	3.97768	4.67643	53.2622	31.0209	15.9114	11.2413	28.5418	0.634589	42.2322	9.54184	61.4812
							31.558	17.4917	13.622	5.45858	3.94804	49.7944	61.9405	19.3133	9.22892	15.564	4.25226	44.7831	8.00753	101.245
							28.3243	14.1722	9.35259	4.25825	7.52476	31.1521	28.6403	14.2889	7.93514	19.5778	1.47288	27.8726	7.60377	60.3384
							13.4857	15.1786	12.95	1.1449	2.29592	24.5857	20.1061	13.8735	6.7449	8.32041	0.835714	24.1929	7.5449	47.4204
							33.5631	16.7914	6.39737	3.3315	5.40615	33.6817	30.1076	11.9945	49.4808	23.7772	4.50165	39.1932	13.0615	60.5554
							25.3384	13.1782	7.88362	3.41739	3.18103	42.5891	39.6315	11.8499	7.22917	17.9835	1.08908	30.9935	9.83118	61.5151
							13.4262	18.635	10.5612	2.33755	1.33966	72.0506	28.9177	9.86498	6.80169	27.0549	1.09916	29.3333	8.97468	71.1308
							21.5311	22.0289	13.1533	10.7133	4.21111	68.3311	38.0244	15.46	8.93333	23.6622	0.777778	29.8844	6.21556	51.4889
							29.1222	19.2102	6.53409	3.30398	4.86932	25.2699	46.1875	15.9261	8.88068	26.3807	1.81818	46.858	9.21023	96.9688
							37.3536	18.4319	26.1166	6.64334	6.17833	90.5877	44.14	17.9285	9.59142	14.4108	3.79308	55.1761	8.49285	88.9857
							23.3457	16.8052	7.71058	3.141	2.18924	35.1293	31.1954	11.7279	7.72542	12.6388	1.71676	33.2999	7.40878	55.846
							29.0834	14.5237	6.59564	4.84852	5.43646	52.2644	33.4647	14.1528	17.8485	15.3107	0.632863	47.2465	10.0051	76.9217
							18.0115	14.4263	10.428	3.06008	4.61646	37.7292	23.1226	11.4823	6.75144	11.2156	3.27819	21.4757	8.00576	59.4642
							31.7913	16.6293	6.56075	3.20093	5.69938	10.4875	33.4283	14.6308	7.61526	18.1713	1.0405	51.2928	10.6636	75.176
							24.7174	15.8592	13.6555	6.19328	11.1324	57.3204	37.1008	12.3813	7.41492	22.4758	1.10189	30.7689	6.78361	64.4937
							23.4132	12.5903	8.8099	4.53993	3.96528	52.8759	38.7526	16.0252	6.89236	26.9375	0.987847	37.5043	7.06858	69.8281
							20.2237	15.8931	8.1727	3.22039	1.78125	19.7434	26.5724	9.71053	7.30592	10.3569	1.05592	29.7007	7.64803	45.1069
							21.8866	16.3439	11.4602	5.7106	5.28203	36.7673	31.4153	14.4013	10.8616	18.7054	1.02283	31.5788	7.70839	64.4492
							29.1507	14.737	13.8306	6.57085	5.9202	56.9796	39.899	15.3094	10.7427	22.5065	2.67834	36.1311	12.9365	81.6303
							31.5341	18.2776	10.4524	5.38617	3.03266	62.6311	44.9011	19.1335	10.511	14.8943	4.14505	44.6984	8.02017	98.0288
							28.1644	13.8401	6.31921	10.1881	3.87119	25.8508	38.5921	14.1492	8.80621	19.2588	1.69492	37.378	10.8181	60.048
							22.1478	14.764	6.07126	3.55199	3.10806	16.8394	33.604	14.7617	7.63902	14.4019	1.434	35.2652	8.37325	43.4322
							17.0262	18.4758	12.1982	4.95004	5.21294	57.3235	27.7265	13.9771	8.58149	15.5667	3.22359	26.6495	11.0983	54.6208
							25.6646	14.6377	6.74686	10.8703	5.15886	35.3931	33.8229	15.5851	9.62571	13.2423	2.22629	39.7006	9.72514	51.1914
							17.3767	15.3003	7.12128	3.79942	5.35452	31.281	28.9329	14.1219	8.78367	16.4443	0.910787	33.0105	8.22099	53.8519
							24.702	13.4066	9.7904	9.58081	9.09343	102.571	45.9343	16.0682	12.1263	11.2652	2.44444	45.6086	10.1111	72.7904
							29.0922	18.23	7.31432	3.54308	1.96359	28.4157	34.8186	17.0758	7.66383	16.7445	0.678398	35.889	11.8155	53.5437
							25.8298	13.0457	8.55365	5.17524	3.5619	51.9771	45.4508	16.8489	7.63175	15.9714	1.05968	37.4368	9.70984	69.6908
							38.3184	13.1807	11.8909	4.25403	4.75492	26.8748	34.932	14.4651	8.05903	17.7728	1.42576	31.0107	10.5224	56.3792
							21.5975	16.9516	15.6789	3.6217	6.55132	34.8321	20.9912	12.7493	6.86584	11.4362	2.79106	22.0095	9.92375	57.9883
							15.9879	12.3282	4.63731	4.15889	2.81865	19.4491	25.1693	11.3351	4.49223	17.9309	1.13472	51.1416	10.9655	65.7962
							21.5148	20.4447	8.36035	2.63089	5.40307	8.61117	30.3899	20.9244	7.13691	10.8258	0.88828	52.4984	11.0701	60.9781
							13.3625	15.9207	5.81751	3.08588	2.77622	14.8183	26.7225	11.1478	10.6268	12.2882	1.18745	29.507	8.72419	46.1445
							19.2155	13.1873	6.69965	2.99529	4.97173	44.3145	38.2956	13.7114	7.74323	12.8516	0.865724	31.7609	9.16843	81.1543
							29.0129	16.5499	32.1205	5.89071	6.32358	79.2711	45.6119	18.1196	15.1919	17.0052	3.88985	48.5585	10.3916	91.296
							13.159	14.3805	11.5265	1.57341	3.16594	54.066	27.0417	11.5474	6.90791	9.15986	1.97915	27.5734	8.77324	61.6507
							28.2637	14.3755	10.0578	5.37548	5.20817	58.6045	45.3847	13.6908	8.17271	20.7857	1.06708	38.633	8.9414	91.3069
							22.9857	15.1439	16.7622	4.16052	3.49108	49.1712	22.3056	15.1962	6.0107	12.5624	1.18312	23.0773	10.1855	52.5922
							26.0301	16.0565	14.1525	2.68362	1.13183	46.904	35.7608	9.64407	13.177	10.1827	0.355932	42.049	5.77778	64.4576
							47.2195	16.5055	23.8297	5.20703	4.31328	63.6531	53.55	18.4539	10.5078	20.5148	3.80703	43.8297	10.2797	107.457
							24.9815	16.5731	10.8364	5.05337	3.0389	27.5456	29.2125	14.2025	9.09327	19.7905	3.18753	33.4294	10.4738	57.6793
							27.9355	13.9438	10.3378	4.29841	8.28332	42.0662	28.43	13.0989	6.54149	20.4568	0.921207	31.6052	8.43923	51.3998
							25.9306	23.478	8.20244	3.96532	3.55483	40.836	28.4789	10.4967	7.10309	22.0347	3.3627	27.97	7.64011	49.4799
							21.8841	14.8929	7.50196	2.49214	1.82613	20.0255	26.8222	10.2456	7.68664	8.52358	2.02947	30.6758	7.69843	50.0344
							16.7247	17.3829	11.6981	3.55755	4.26836	44.4639	31.6599	13.6761	9.29555	15.8855	0.860035	35.3274	8.03008	72.1116
							18.0869	17.5029	7.81081	3.32915	5.01641	25.1979	30.0647	15.6622	9.43822	21.7944	2.40637	47.2461	11.668	66.1149
							21.5358	14.4446	6.23127	4.51792	3.87296	57.8518	40.5814	14.7573	11.3779	25.4837	0.469055	40.9886	8.23941	79.355
							32.3866	13.6787	13.6882	4.76366	3.83017	71.0968	44.8195	13.6443	11.6502	22.4477	3.1538	30.5416	9.52969	85.9632
							10.2883	17.2175	4.99228	3.12227	4.79794	20.7503	29.0901	11.2317	9.2471	6.2471	1.72329	36.7349	11.0386	42.5689
							22.5596	16.297	10.0855	4.44714	1.96498	22.2505	26.563	12.6747	7.96094	11.13	1.20471	33.0667	8.04848	51.8276
							31.6237	14.0794	7.98884	6.31866	8.32548	84.46	41.2232	14.3218	10.1971	22.5152	1.68816	42.8376	10.7985	74.8506
							35.305	17.0233	8.23345	5.45528	6.07335	37.7496	31.5349	15.4016	13.0751	18.0259	0.329159	72.2719	9.11986	52.3631
							25.0895	14.5305	9.75173	5.68377	5.36824	39.9757	38.8329	11.2476	11.8564	23.0645	2.03259	28.9424	8.638	69.9993
							41.9699	19.6584	22.3333	5.31233	4.09132	112.271	68.3032	19.8475	14.0438	17.6849	3.43379	58.8338	11.5169	142.015
							14.9376	10.0935	22.8852	4.45475	3.03802	32.6228	17.7582	9.2943	7.06692	9.2251	0.840304	33.7163	7.37871	59.0639
							16.1748	15.6825	7.6781	5.43252	3.28208	18.0199	28.7743	9.88827	8.06969	13.0785	1.15155	18.2976	9.30863	40.4967
							12.2179	13.6741	7.49395	2.04097	3.53771	20.8101	18.9814	9.59497	6.30866	7.05493	2.43669	17.1397	7.5	33.9339
							13.1726	16.4944	26.9552	1.90304	3.51359	18.4987	18.9915	10.9707	5.30048	12.2653	0.56846	22.8183	8.95844	35.5711
							13.2103	17.8598	12.3913	3.89973	1.96451	67.5874	27.866	14.5608	9.97072	7.42857	2.26797	31.079	8.47205	58.4481
							33.7292	18.9148	14.6335	8.22105	8.18852	26.0488	35.2344	16.3464	10.7684	13.9866	1.33684	32.4325	14.8498	55.2144
							23.6758	15.9505	9.15358	5.36348	5.2773	34.3276	26.535	13.616	8.07509	16.2082	3.17491	31.0922	10.2816	51.2338
							27.8242	19.2148	18.3369	4.52007	7.31034	44.9723	34.2171	13.0367	11.1131	26.9972	1.5896	36.8869	8.45619	63.1272
							25.687	19.0763	12.7176	3.33206	5.20992	37.8664	30.7137	28.7519	7.19847	28.5954	1.09924	36.5382	7.24809	70.2824
							31.0307	13.9212	10.9601	4.58388	3.46956	57.9093	49.2221	18.3	7.77179	14.1612	1.60315	39.0596	8.13184	90.5164
							22.5405	16.896	9.05202	3.79335	6.67341	9.68353	25.7645	18.2587	6.70376	8.77312	0.50289	28.4841	13.0448	41.3497
							24.2686	16.4197	12.5029	5.70746	5.05545	43.9187	44.1644	17.1023	10.6721	18.5813	1.81262	37.4293	7.4761	60.4273
							27.5905	18.4504	27.9172	7.04004	5.27934	82.8517	40.0619	15.5678	10.04	19.9008	3.93358	59.7006	11.1374	90.2985
							23.3842	17.3495	9.07506	7.75141	5.31477	30.2647	28.569	15.0847	10.2534	11.544	1.16868	35.0145	9.32284	47.0331
							19.8336	17.85	6.08836	2.0137	3.67123	30.561	20.2027	11.2301	6.72808	10.0938	2.08425	20.7322	8.45959	42.9397
							25.2864	18.4394	14.3214	3.70089	6.19707	45.1856	30.4037	11.8202	7.44707	17.4834	1.45918	32.0191	8.14541	53.4432
							23.701	17.5327	8.55355	4.66342	7.53825	52.5132	32.726	14.306	10.1252	14.6759	0.709318	51.8887	15.751	63.637
							26.3614	18.1019	11.9565	4.42527	11.2663	74.0231	39.2677	15.6372	10.197	16.0014	0.328804	45.6617	13.8166	87.7894
							38.1676	16.0546	48.9563	5.18306	4.85701	110.53	68.7368	15.4654	10.4381	21.837	3.51457	50.7386	12.1148	147.785
							39.5646	15.1276	49.7928	9.36937	3.68619	159.297	44.1381	17.6261	12.2508	17.9505	6.44144	83.8438	20.5225	115.511
							30.4898	16.3271	7.97398	6.89777	11.5725	103.313	48.6719	14.7807	9.43401	18.7974	1.33829	42.0799	10.5613	81.2147
							17.4476	16.1681	9.26856	4.62227	5.23362	28.6339	33.2125	12.1339	7.19141	16.2154	1.11281	34.6186	10.2948	66.6681
							23.3445	14.5878	8.94314	3.86957	3.26254	62.0017	45.5251	13.5443	7.86037	15.6154	0.524247	36.296	9.81522	69.8395
							28.283	16.884	11.5782	4.16169	3.37083	38.7381	37.1828	18.3023	22.7364	22.8348	1.23023	38.2742	8.27241	73.3937
							14.2566	13.7506	40.181	1.48592	2.214	13.2816	17.1641	14.111	7.56074	5.83266	1.05229	18.1955	7.81577	30.5205
							22.7284	17.0809	13.7298	4.65768	3.69137	68.8403	35.246	13.6179	14.4468	16.252	1.37129	47.6186	9.0876	68.7864
							16.6623	16.7913	8.98639	5.41089	4.05574	23.827	22.8283	12.3539	8.55282	10.1802	2.36293	19.9371	8.89177	39.3843
							16.3006	17.4103	8.95992	3.4769	3.79484	26.2157	26.1518	13.2157	9.46705	17.4579	1.48641	26.7683	11.1189	43.9365
							20.3673	15.1088	8.50159	4.22771	4.40446	24.8248	25.6842	12.4257	9.09607	15.9883	2.84766	31.1332	9.74469	50.0865
							22.2225	14.8193	6.7974	4.48118	3.28268	25.4476	36.9042	12.0294	9.64339	20.6181	0.495551	31.9665	7.76181	54.5619
							14.6475	14.8464	6.97467	2.61055	4.87071	27.1968	19.791	12.4259	9.27335	9.67599	3.33826	24.142	8.76887	49.3609
							18.5476	16.487	8.29978	4.45346	4.54329	39.5011	26.6126	15.6775	6.62338	17.8171	2.17316	34.5595	8.75216	53.5552
							25.3017	13.8731	7.22666	4.60814	3.84836	45.3136	41.6919	12.9529	12.8236	13.0231	2.69513	28.3208	6.7925	61.1453
							31.7452	19.607	10.7596	4.24281	4.65335	84.7444	44.1558	18.5974	11.5935	18.6805	0.51278	57.5168	10.6685	72.996
							25.0888	15.7815	7.80551	3.42895	6.81616	16.6128	26.2336	11.7478	7.62345	10.3357	2.40941	29.2442	9.60835	35.3597
							13.323	15.2055	7.15604	3.25168	4.21896	27.193	21.2878	11.354	8.76678	7.57718	2.88842	24.0805	8.84983	47.8079
							16.1262	13.4993	8.94326	2.52908	8.66099	41.7035	17.8539	10.2014	8.13759	6.95319	1.06241	21.6071	8.19149	41.0965
							36.1231	19.2397	23.1601	6.83588	5.38777	91.2405	65.7715	19.5374	10.9984	20.3508	3.49558	53.6581	12.3178	116.889
							24.238	17.4685	8.60299	4.81537	7.33084	62.3266	36.0416	14.6393	10.54	18.4194	1.30096	42.3746	14.2273	81.301
							30.6521	15.0505	7.94781	4.86756	5.72222	55.3333	39.1672	15.5836	8.42031	14.8951	2.70146	41.335	9.56566	54.6841
							27.0723	14.7019	13.9228	3.88546	3.87652	52.8578	46.9407	17.3038	11.3656	24.7457	1.23558	36.0642	8.79935	90.6214
							17.6569	19.6059	24.9667	4.88039	7.68039	95.4255	45.5	12.4922	7.70392	38.1255	0.809804	51.3314	10.5	105.406
							29.5951	13.4519	18.6808	5.04577	3.62441	78.2124	53.2793	14.7829	10.9695	19.8087	1.23239	46.1092	10.1585	121.601
							35.2202	17.0885	13.3772	4.3594	7.66392	89.3903	53.7023	15.2366	10.7298	16.1022	1.238	45.8731	12.1742	87.9362
							35.7026	14.8869	12.0641	6.64114	6.79163	58.5067	38.4141	15.9288	24.7204	14.8299	4.49866	36.8379	10.0766	67.7026
							18.744	13.7488	9.6715	5.28986	4.61353	41.2271	37.1546	19.1498	8.65217	14.0531	2.80676	37.1884	10.1256	103.227
							39.8684	14.1497	10.6348	4.48774	8.67871	64.9806	44.0761	18.8155	9.88129	15.8839	1.05677	37.4258	11.1626	106.511
							12.2983	15.8498	10.6845	2.59871	1.41202	61.1416	27.0086	11.4936	9.73605	7.21459	1.57511	22.912	9.16953	63.6052
							24.4571	14.0034	8.57983	4.16303	4.51261	30.2571	32.1143	12.6269	9.41008	8.53613	4.11261	30.1059	8.95798	50.9361
							18.8729	19.3676	13.3398	4.55675	3.60243	25.2677	30.8051	14.0635	8.6167	9.61171	1.03069	33.0364	9.07709	55.3005
							18.7903	16.6983	8.98268	3.10275	2.40024	26.2372	27.5084	13.0795	10.8895	12.8698	6.24492	27.736	9.81123	51.2401
							22.9122	18.0115	44.9914	3.17986	4.74532	91.8547	38.2561	12.2446	6.78849	23.1252	1.20144	52.0849	7.38849	95.0259
							12.8524	14.7352	7.26476	3.82571	3.64667	13.8248	24.84	12.3362	8.22667	8.65238	2.69238	28.7705	8.81905	40.4162
							22.9357	16.2348	8.72116	7.12812	5.02145	62.4313	47.2359	19.0006	13.9316	14.7426	1.73391	35.7536	10.7612	68.9768
							20.6086	13.3059	6.75351	2.26987	3.75885	17.3714	18.4182	12.7482	13.8337	9.96059	3.27923	24.0488	11.7589	36.2986
							29.2916	14.0561	11.7043	5.55903	6.78867	28.8589	27.3642	18.0053	14.1588	13.8394	4.71015	37.4717	11.2704	57.1582
							18.0483	13.4485	11.9177	6.03052	5.43861	56.4017	28.0752	19.2392	11.5884	14.9191	4.38041	35.083	10.9191	48.5344
							14.7658	18.3385	5.98668	1.86349	8.99778	18.4817	23.6837	11.7037	8.92009	10.6437	5.404	22.1398	9.67592	50.0622
							26.9918	18.286	7.65261	4.81256	7.07974	34.654	36.3075	13.9138	8.91934	18.9285	3.05041	57.8446	11.3387	64.0431
							29.8285	16.8436	9.02182	5.03333	4.53758	57.1727	47.0976	16.7515	11.7188	19.8812	1.45455	53.3133	9.0503	84.4588
							29.1797	18.0836	7.44916	2.48607	3.41226	29.8461	25.7054	14.601	9.33287	14.5682	2.37813	37.0063	10.7535	42.0167
							21.6943	19.3901	13.9029	4.99363	6.35191	67.5717	47.6354	20.9045	12.8121	24.4825	2.65924	49.3057	9.53185	90.7404
							10.909	15.5534	23.5541	1.48602	1.46667	13.7111	18.5943	11.6631	6.43513	4.55914	1.10824	18.0452	8.52043	28.8867
							15.5566	16.3686	7.7208	1.57847	1.51642	37.3923	30.7555	11.2737	9.44891	11.2007	2.7719	23.0547	9.58577	47.7847
							28.341	19.5223	21.1417	6.10681	5.58284	81.5892	47.1985	15.1341	9.43356	19.2595	6.41463	46.786	9.45164	75.4075
							22.3279	18.9768	7.73634	5.8388	2.63798	45.6011	39.2814	14.3251	14.3975	26.5546	1.37022	30.6913	8.41393	81.8374
							28.4581	16.4359	12.7203	8.40319	5.0187	26.8968	35.5018	18.6572	8.70588	18.7047	1.127	32.8672	11.6436	62.3646
							22.5868	16.7702	12.0446	8.82479	2.68926	58.3273	35.281	15.1769	13.6116	29.9521	0.661157	33.4017	12.8843	65.4579
							26.1819	16.0515	9.18949	5.00505	4.36988	48.7883	35.6271	17.2299	10.2729	17.9404	2.47044	43.6973	9.36028	60.4113
							16.4549	14.9049	6.00732	2.42317	4.12805	48.2024	26.7817	11.1793	6.4061	14.6354	1.77683	31.078	8.8	51.4902
							16.3068	23.0213	6.83845	3.07076	2.04258	17.6982	26.618	10.6951	8.07765	7.40513	1.0526	27.082	9.8804	47.5085
							13.2178	16.1797	10.2941	4.04425	3.44997	16.1334	21.1287	11.7944	7.4983	8.3356	1.60245	18.1212	10.1443	50.1001
							25.3543	15.3492	13.2743	3.57751	5.79387	40.7411	27.7104	13.8228	7.72572	11.7564	3.92504	17.3612	8.68143	100.983
							22.7508	16.6364	7.02194	3.90282	4.62226	45.0345	38.605	14.4969	8.84483	12.8103	0.65047	36.7806	10.0094	56.569
							26.1967	16.09	9.62333	5.53111	5.03444	41.6478	40.7778	17.3567	9.15556	15.2111	1.69889	40.4611	9.38444	57.3322
							27.3597	15.3488	13.2698	4.54545	5.73913	72.9506	35.0296	18.1206	12.4862	17.4476	3.76482	40.5277	10.5929	81.4447
							26.5934	18.4283	8.07399	4.43199	3.1577	34.8176	34.7511	14.3386	9.80717	19.7347	2.88266	33.5022	9.55755	60.6689
							17.5433	18.871	10.1647	2.55348	1.56367	55.708	25.7606	15.5908	8.93209	14.8913	0.782683	54.1053	9.80815	78.2513
							13.25	14.6458	9.72917	11.75	4.875	10.8542	17.3958	11.6875	9.25	18.0625	2.70833	17.7292	10.375	27.6667
							15.2993	13.6099	5.55942	0.988789	2.07287	18.6379	13.5874	7.10202	5.95964	12.9854	0.725336	20.0146	7.83072	24.787
							18.7569	11.1686	11.9725	4.22745	5.12157	46.1922	35.5529	28.8431	6.62353	14.1804	2.61569	31.6039	6.13333	57.5569
							13.2027	13.2476	9.06939	1.0449	2.13469	24.019	18.4816	14.0626	10.0231	11.0653	1.68163	14.3932	8.14422	47.7714
							12.3171	16.306	6.07317	1.3969	3.09756	24.6408	25.98	12.7051	11.0244	11.878	1.66075	28.4678	9.02439	64.8647
							31.3844	14.3308	16.7328	6.30905	4.69095	51.6499	32.0779	16.5268	10.8802	16.0134	1.41876	49.6951	8.55109	99.8601
							19.7673	16.6841	6.77254	3.80221	4.43223	38.9162	37.1338	17.0954	10.0064	14.1222	1.17336	34.4229	12.7917	48.0553
							13.9094	14.3511	8.12518	5.56691	3.10647	20.5655	19.4086	10.8201	9.07914	7.38273	1.71942	17.5137	9.59568	45.436
							9.5974	14.0812	7.5974	1.02597	1.77922	15.0844	15.1136	9.23377	7.08117	4.60714	0.519481	21.0552	8.71429	25.7922
							22.6825	17.6689	16.9813	3.01188	4.26316	38.056	17.1969	13.2139	8.79626	14.9491	2.14431	39.3175	7.9253	41.747
							31.47	18.3714	8.90046	1.98894	2.80184	37.1963	35.7963	16.906	13.4774	14.7475	0.685714	32.1115	13.0101	58.5631
							16.1226	17.5977	11.295	6.31418	6.42146	57.5249	35.7088	16.4828	21.5172	16.3563	3.56322	38.4061	9.7318	72.023
							18.0027	17.1062	11.0829	2.59263	3.18635	44.6966	27.7075	12.1501	9.74919	9.45341	1.96479	25.299	11.4637	59.0845
							28.4627	14.7898	7.68235	6.75843	4.45725	34.4259	41.182	16.6761	8.25647	15.4024	1.67922	32.662	9.42902	56.3882
							18.0898	16.2933	11.565	2.07198	2.49923	12.7523	27.4714	13.2384	7.97446	11.4226	2.87229	27.0263	12.6641	50.7299
							23.7696	17.0685	8.37801	6.18072	4.15437	52.3328	31.1777	14.2139	9.01054	18.9435	2.20557	26.8916	8.28916	73.0941
							11.1086	14.6353	6.47018	3.92737	3.25917	20.4243	17.9014	11.75	6.08104	8.69037	2.22936	19.9625	10.2959	34.25
							15.1078	14.0443	11.14	1.11391	2.13565	32.0626	16.113	10.6243	6.27478	6.10348	1.26261	19.0052	8.9687	53.8487
							18.2172	15.6734	45.6515	1.53285	2.81022	41.292	20.6077	14.1715	9.85949	13.3704	0.720803	52.177	6.20803	66.635
							9.93319	15.3246	16.5781	2.55773	2.51489	8.51489	15.894	15.7255	8.02251	4.73493	1.66013	16.4205	8.91503	24.5476
							29.1643	15.7768	9.83887	3.84451	1.81254	31.3837	35.3906	16.3749	8.74859	20.3743	1.11599	30.3542	12.3893	67.9204
							29.5328	18.9912	9.952	5.2768	3.428	70.4976	43.0912	16.6304	8.8184	17.9408	1.3968	46.6752	12.6288	88.7576
							15.7308	14.8362	6.44894	4.06698	3.84748	22.5723	17.8879	11.0192	8.49072	13.1976	2.68236	18.2162	9.61008	52.1943
							24.7817	13.8898	6.64969	2.75572	6.0894	28.8098	37.5426	13.2921	6.91164	12.185	1.38462	35.7412	9.52495	55.7557
							33.6015	14.0313	22.3697	2.86466	2.25313	45.4361	21.9048	34.9662	12.5739	8.38346	3.02882	48.6203	15.792	49.0526
							26.6086	14.9391	9.42675	5.13373	3.58152	50.2585	34.4125	15.5237	11.4418	16.2231	1.62059	52.8497	7.99699	63.3283
							17.1998	14.6359	7.44866	3.68246	4.09795	12.9968	22.5814	12.1374	6.7109	7.19826	3.38389	34.6185	10.2085	46.1209
							17.5175	16.1629	21.7959	1.70722	3.23814	12.0959	21.7381	13.3134	8.7701	17.3691	0.573196	29.6124	8.88557	37.6773
							15.1414	17.2659	14.227	2.72892	2.80934	13.9598	20.214	12.8923	8.16083	8.40467	0.784695	20.8016	11.8444	45.904
							25.7497	17.3591	53.7969	6.26119	5.49335	77.5586	26.6336	13.9516	7.30834	11.9262	2.40387	48.5405	7.08102	68.4595
							14.1221	17.6928	8.93737	4.23556	3.71086	19.9812	19.4857	12.104	7.38866	9.22269	2.32742	19.5619	10.6402	42.5491
							13.0379	20.6682	5.69194	3.109	4.46919	11.9716	22.5877	12.9573	6.77251	12.3033	1.8436	38.5166	22.327	25.0379
							25.6503	18.9042	9.10171	5.08202	4.10236	29.4902	40.3556	14.1916	14.6378	12.6844	0.635171	34.79	7.56562	67.7454
							32.9163	17.7772	9.99903	4.46984	3.8823	67.0788	49.2014	16.1216	9.92607	27.3093	1.62549	40.3434	9.10506	98.1595
							36.05	19.7543	9.36413	4.37174	3.37283	61.5609	39.4033	16.0533	8.28152	19.5174	8.41522	31.5609	9.84565	74.0207
							18.4859	22.1016	7.88011	3.2708	3.83568	26.1721	32.4845	19.3427	11.5945	13.83	2.40197	46.952	10.0867	71.5536
							23.1069	20.9572	8.25912	2.55472	2.87547	77.1006	48.7975	18.5723	7.55975	16.2302	2.35975	41.1107	13.044	75.3937
							12.5156	16.8864	33.0312	2.41698	4.29588	22.5905	18.4432	12.9076	10.2709	9.25843	1.05119	41.6404	10.0662	33.3546
							32.7134	13.2134	11.3768	5.21878	6.25407	28.6895	39.171	13.4946	10.3426	13.4929	0.855592	35.8252	9.43322	61.0923
							13.3882	14.2928	22.1532	2.46695	1.46485	18.1501	19.723	11.6338	6.87828	5.9171	1.94124	19.618	8.7702	52.5645
							18.3618	17.5378	10.2855	2.9682	2.99435	28.9307	21.6537	13.1746	7.46007	10.6792	1.49894	19.477	10.118	53.747
							24.4277	19.1782	17.7441	2.99187	3.14452	49.1521	24.1944	11.9541	7.92513	14.5177	3.46663	39.1642	10.2281	79.9054
							35.0798	19.9048	25.5521	6.55405	9.64994	123.017	49.4241	20.435	13.8468	19.6866	4.96782	63.5566	9.68211	113.553
							19.0203	15.8259	7.59641	2.79625	4.54098	12.235	23.4629	10.7338	6.23107	12.1608	2.12022	27.7034	8.6612	32.2506
							22.5522	19.5007	26.4301	3.69878	4.34057	35.9471	21.0299	12.9172	8.7232	16.2347	2.87653	28.7531	7.89824	58.4247
							18.2899	21.0529	8.35916	3.19052	4.29809	27.6572	27.1696	13.1003	7.79216	13.4467	2.24613	63.247	12.7612	54.2589
							21.4606	16.4398	33.5294	7.25068	1.31131	13.6724	19.5756	19.2769	7.80905	8.37014	0.969231	58.6887	12.2462	48.8036
							15.1816	14.8052	9.10861	3.59925	1.70599	21.0665	15.5899	11.2088	8.80056	7.39607	1.48127	22.5449	10.7875	34.6807
							28.9211	19.6463	17.9753	6.16795	5.45123	48.7923	44.8929	19.9808	9.82603	18.4066	3.77014	42.3748	9.7326	94.9197
							13.4222	18.2924	7.09199	3.52361	2.5191	22.7704	24.0456	11.8731	8.94168	5.97248	2.90678	20.5322	11.2998	29.9462
							36.9095	16.9752	15.8762	4.20095	3.04762	56.5267	42.241	13.7505	9.14952	14.4495	1.76476	31.82	10.9533	85.4905
							23.685	19.4854	17.7606	7.33071	7.29449	74.0362	37.4713	15.4524	10.2142	16.5303	3.4252	44.5071	10.8067	70.9315
							23.9755	17.5038	44.8658	2.36287	5.4692	8.11983	18.3595	9.03291	8.57806	14.6549	1.24219	40.4219	7.45485	33.9738
							24.2262	14.542	11.349	2.8024	2.98984	15.8846	20.0175	13.8264	6.94367	8.96584	3.49215	25.362	11.0425	30.6565
							18.1898	17.3287	27.8935	1.90278	4.86111	45.7824	19.537	11.8704	8.46296	21.8009	0.652778	54.3333	7.72685	23.287
							24.7365	19.9703	10.8525	6.84236	4.80428	79.1874	47.0434	18.2046	7.47055	15.9435	1.79358	34.6395	9.46282	72.9482
							27.2554	18.8267	15.8663	5.57822	3.37921	74.0743	45.3911	12.8782	9.23069	12.7	2.39109	34.1287	14.5673	105.68
							26.9836	18.8488	8.96835	9.66354	2.47479	37.9343	40.5674	15.1243	9.35287	12.1864	2.07034	29.1958	9.84994	66.0375
							33.6262	18.5756	16.7676	6.49583	3.94295	56.0111	45.8622	17.9198	11.5654	13.378	1.87987	41.8135	7.71753	93.0928
							20.4867	18.6923	6.76783	2.93147	4.66853	25.9189	39.5147	13.2601	7.27832	15.5748	1.7007	47.8098	10.221	66.5455
							19.7107	17.2761	16.9724	3.59184	4.78631	61.0468	23.3697	13.3181	8.38175	12.1957	2.55342	34.551	8.63866	62.3806
							20.2185	19.4801	9.73684	3.49601	2.49123	56.0351	38.0191	14.9761	7.73046	12.8612	1.26794	29.0159	9.09888	67.6762
							10.2776	14.6484	10.6013	0.632369	2.3269	15.3548	14.5916	9.79743	6.86281	4.85423	0.393355	17.8017	11.2412	27.9818
							21.0054	19.9619	7.89217	3.64485	3.64646	47.4244	32.633	14.6293	9.93133	15.963	1.79077	36.4995	10.8503	52.7103
							12.2616	14.092	10.832	1.79823	2.57927	11.6092	15.4873	9.72838	8.20011	6.20732	0.739468	18.2095	10.1979	28.219
							18.7432	17.6815	13.0011	4.45548	7.13813	38.1689	27.7717	14.8162	10.5331	9.82877	5.15297	22.6872	11.7751	59.3744
							15.4934	21.985	36.6346	2.16279	4.77741	7.04651	15.9086	11.9485	8.97342	12.6163	0.504983	46.8173	6.91528	24.9452
							16.3534	16.8209	10.8209	4.13397	4.47642	21.1169	18.7867	12.6999	8.7013	11.3964	1.11757	22.1497	9.50239	20.3172
							27.0066	16.6766	11.9635	7.64453	7.19343	46.4679	32.873	13.7073	11.9715	18.8139	4.17737	39.5934	11.4759	61.4956
							9.69784	13.6978	4.61871	2.02158	2.51799	45.4317	18.4676	11.0719	18.1655	26.8417	1.26619	17.8129	9.28777	41.1942
							29.9221	16.7054	48.4107	5.68322	6.78456	20.8067	34.3537	11.3	12.3201	12.1758	1.27919	25.2114	8.78725	47.2322
							31.7062	20.8132	24.0514	5.34341	6.91233	85.6052	43.8156	19.2594	16.8307	18.0502	3.75937	54.7666	8.94438	79.7152
							18.0914	20.7552	60.6773	1.17091	2.90541	11.4428	25.6216	10.6343	11.4324	22.4324	1.50636	57.9444	10.4221	54.7313
							21.0171	17.4096	6.69625	2.97952	4	8.44369	20.198	12.0171	9.68942	8.40273	3.34471	19.3584	12.2014	10.8123
							22.4814	21.8666	9.02436	3.16241	4.37935	26.0835	33.5429	16.6427	22.5139	23.1705	1.74942	35.4026	10.2204	43.5406
							19.6704	18.5936	12.5638	2.6182	2.22446	21.9232	20.4362	11.3863	10.7435	3.86503	1.60328	21.9306	12.0671	29.4295
							16.3475	16.9331	8.84176	1.96411	2.11419	14.8646	13.814	10.7879	7.19902	5.09625	1.37194	18.0881	9.91843	18.1191
							25.1109	20.9019	13.4307	6.9403	4.60554	50.3305	42.7655	17.4733	11.9872	12.7676	1.65672	34.8507	12.0832	60.1578
							18.9133	16.7434	7.56991	4.01416	4.29912	20.1894	35.3788	13.6673	7.66726	14.8885	2.04956	36.2637	8.84779	37.8265
							25.1226	16.7203	8.16832	2.90855	4.47581	32.7435	33.4069	13.2412	7.79589	14.9251	1.63685	39.7025	9.8774	51.6011
							33.7264	17.0264	15.6943	3.96415	3.38491	113.281	65.166	15.3189	9.77736	14.6774	2.09057	28.4943	8.79811	138.404
							23.4175	18.6237	11.0825	5.0567	4.94845	19.3763	22.9794	17.5619	13.1649	15.0876	3.89691	25.0103	15.0258	28.0876
							29.8151	17.8345	11.8637	0.673966	0.956204	71.9148	21.4574	11.635	7.61557	5.89538	0.557178	26.0852	10.2482	88.5377
							23.0876	17.1349	13.2215	3.17776	3.2951	15.9974	21.7504	13.7828	7.49387	11.7137	2.92294	18.345	10.8301	44.1226
							14.8959	16.7766	10.3066	1.14331	2.4956	14.0112	16.9039	12.5468	9.95356	6.31785	1.17054	23.1185	10.8711	39.3867
							15.405	16.9165	12.4405	2.65009	3.91652	13.0622	21.0053	17.1101	8.05861	9.80817	3.30018	16.4352	12.643	59.0941
							22.0419	18.7574	7.60332	3.00514	4.95219	26.418	30.0608	14.902	8.36784	13.9202	3.27736	47.5061	10.8898	45.2675
							15.4381	17.6881	17.2036	2.22294	3.50902	13.3376	28.8196	16.4742	8.45232	12.1031	2.83892	27.9704	10.9639	43.4768
							11.4458	14.1962	6.62637	2.90895	3.30141	19.1868	18.1727	10.5714	7.91366	9.57928	2.56672	14.3548	9.39403	41.9749
							34.6296	15.3297	37.7204	1.42266	1.64198	76.5367	17.6412	10.3406	7.42193	7.25635	0.890341	24.3094	9.43137	88.1169
							13.1176	17.8007	7.5915	2.7549	4.5817	14.7712	22.8399	12.0131	7.03922	7.88235	2.95752	21.7353	9.33333	23.3954
							38.1221	22.8185	41.0396	6.64686	2.71617	35.4884	33.7558	21.9637	14.7426	12.0858	1.22112	40.6766	7.38614	78.3861
							12.381	16.2073	6.55474	0.824818	1.30511	15.1781	15.6496	9.87737	7.04818	4.87007	0.764964	26.5226	10.6861	21.7883
							26.4663	20.0461	10.8822	2.65011	3.97942	46.017	32.5912	16.9567	8.58907	23.2058	1.59617	33.1845	8.54933	72.0014
							14.7229	17.6948	8.49197	0.987952	1.78112	22.4357	18.2631	12.1948	11.8373	4.07229	1.46386	20.9478	12.3394	30.0904
							13.8297	17.6425	13.968	2.21637	4.86265	12.619	14.8796	10.2568	9.22578	7.84478	0.585136	37.0818	7.73754	24.1091
							33.1401	15.6466	73.5005	2.86486	1.72072	28.8679	23.7568	12.8368	9.2963	6.77678	3.13714	42.0631	11.3624	50.96
							19.1082	19.0708	14.8671	1.43994	3.16309	17.1217	27.2689	19.3556	8.33015	18.1154	1.63087	18.3795	11.6651	69.1535
							21.3897	15.9271	7.22598	1.68321	2.89652	7.6283	14.0285	9.90074	7.43506	6.55755	0.524815	18.1362	11.188	12.0602
							23.0723	19.5099	13.2694	5.28778	14.4376	32.2181	27.0079	12.6767	11.8055	10.6439	3.43627	30.0329	11.5191	53.5322
							14.1553	15.1658	9.27456	2.05439	5.37368	24.3658	15.0219	10.3579	7.3807	5.91491	1.49825	20.7851	10.1158	20.0307
							13.5758	19.5452	20.173	5.37213	5.59877	63.5299	28.0858	12.0322	8.70597	18.8254	2.95559	25.7458	10.8897	78.9755
							19.6742	15.9105	15.7629	5.61082	6.25532	76.789	36.3001	14.0758	8.72917	12.3932	3.07668	40.7261	9.00089	74.7252
							21.6559	15.3233	5.28406	1.63626	2.06928	20.8857	17.612	11.3418	11.1755	6.1582	1.45727	17.4942	11.5958	36.8106
							27.9914	15.1281	44.2859	1.57839	1.93499	12.0889	19.7945	12.2027	9.97706	10.2859	2.81836	28.2323	10.1128	33.4971
							24.7387	20.9921	13.6758	5.93517	5.9725	47.1081	35.6346	21.5658	10.9745	22.4774	3.21415	41.4185	9.65619	70.0963
							26.7395	20.8263	21.1737	5.50507	6.88712	69.9711	37.0593	20.1925	14.4298	18.7916	2.85094	43.2243	11.4747	83.8292
							19.6133	14.7915	8.92876	3.11334	5.34456	10.2422	15.7597	11.4689	11.0434	8.18264	1.92034	18.9054	11.8148	17.5706
							25.7162	16.6402	10.6422	5.27069	6.78724	28.906	27.649	15.4552	9.39873	13.445	2.55258	44.9328	10.1758	60.4985
							25.2354	23.1044	8.15044	3.86726	4.72743	19.2	32.4407	19.1575	40.9345	20.2478	2.1469	29.5575	9.44779	40.6832
							23.4123	16.6432	14.3924	3.95747	2.70226	55.3924	34.9792	14.3741	14.4583	13.1936	2.07292	28.6406	9.26649	71.4835
							21.0674	16.5596	11.7371	4.4	4.85843	28.2899	19.9461	11.7865	10.9618	24.5011	4.40674	16.3326	14.1326	86.7888
							20.1638	16.2532	6.5819	0.911798	1.44101	23.6896	16.1283	12.3631	7.82131	4.21191	0.691867	18.2623	12.5613	39.8099
							23.9115	23.1681	18.9499	8.54277	6.32153	15.4425	29.2183	15.4543	12.1858	11.5044	7.0649	32.882	11.6873	44.9499
							30.7994	18.8535	9.94588	3.36588	5.00941	24.5676	32.2771	15.6971	7.49	13.4006	2.76353	49.8259	13.0641	56.4359
							49.7206	14.3441	61.3549	4.73501	1.27098	21.4568	25.7206	10.3525	7.69065	12.5791	1.78537	51.4568	8.2554	54.2998
							23.6573	23.6442	10.6054	3.43657	6.95222	47.4275	36.2059	16.8946	11.7446	14.8888	4.6598	29.2998	10.2133	68.3188
							20.0426	21.2863	14.3989	3.24481	4.20437	94.6098	41.8765	20.2	13.8842	18.5967	2.47978	46.2284	9.34863	89.3093
							34.5628	15.5922	53.0739	2.28139	4.71594	17.3562	27.7409	15.0142	8.89938	8.24488	0.279608	26.0294	8.06589	42.5307
							31.2384	16.4018	12.6424	2.97682	5.46799	18.2837	22.202	13.7892	8.33554	12.1313	2.09051	16.1634	9.94923	52.9923
							21.0292	16.4461	26.7031	1.68083	1.96542	16.6122	14.7703	9.97678	8.03211	10.4872	0.923419	27.1359	10.1201	39.7624
							22.2977	19.5626	26.5416	1.95251	4.00913	10.2484	17.9461	12.1142	9.53425	10.4055	0.471233	25.8986	13.1726	26.6904
							22.7168	18.5729	9.52409	4.97264	3.72219	49.7722	35.6437	18.2457	11.0488	14.5723	2.55622	41.0178	7.37002	64.6294
							22.0351	22.3835	33.4536	3.77193	4.38847	27.1454	27.2607	14.6241	9.95489	9.35088	2.56642	27.0301	13.0025	49.8847
							17.199	21.267	7.8534	2.30366	4.10995	14.822	30.5969	18.2199	34.8796	14.4921	1.15183	30.4293	8.39267	45.0105
							26.0892	19.2072	9.97542	5.3434	4.75772	73.481	33.1046	14.1159	9.72612	16.4178	2.41222	34.2268	10.4895	74.6376
							21.3493	14.2329	10.089	3.89954	4.26027	32.8082	20.1712	12.7854	8.42922	13.9703	3.58219	17.363	9.69178	73.2922
							14.7386	18.4158	17.0066	5.90325	4.29321	36.0355	29.0783	11.7334	8.51551	12.0391	3.61965	20.4845	10.3774	50.1883
							38.6501	20.7975	29.2827	5.96762	6.55776	70.6989	52.1382	19.9546	8.27163	19.1812	5.03722	56.2272	10.4567	114.882
							19.9116	15.1783	9.82171	3.13798	4.71318	8.7845	15.214	14.769	10.2822	6.88062	1.94419	19.2062	12.7116	17.7085
							20.848	15.713	12.2588	2.68545	3.21756	7.65793	15.3322	11.9738	7.8211	6.25295	1.08912	18.7615	11.9653	18.6881
							19.235	18.0599	14.652	4.29153	3.05763	30.0147	27.0542	11.6791	7.80113	9.45085	2.12881	27.0723	9.85311	58.9175
							14.1325	16.7575	53.39	1.34	0.6575	9.0775	18.3275	10.3675	7.2475	5.8375	1.14	22.3175	9.415	26.62
							23.491	17.6223	12.9937	4.53501	6.18175	33.4508	22.8836	14.1817	6.99764	17.5161	4.65775	20.1456	8.85838	90.6664
							12.9774	17.24	12.0426	1.83877	2.07065	11.4303	14.2328	10.2219	7.0154	6.8433	0.67029	20.1721	10.5969	16.0679
							29.0241	18.5357	18.1625	6.00946	5.17885	61.7102	37.963	21.3758	14.0404	15.8693	3.6939	40.9742	8.98022	86.3921
							26.9364	20.3437	9.90791	4.32685	8.45914	49.4228	33.6796	18.0376	9.15175	17.3956	2.74968	37.2815	10.1258	81.3671
							26.3952	17.0213	14.0115	2.03819	3.65453	40.921	34.8064	13.071	10.7238	13.2016	2.06838	34.9094	8.13055	81.2282
							19.4449	15.9449	11.6045	2.4435	2.30367	10.3573	19.4181	9.79096	7.37288	5.81921	1.39266	21.935	9.51412	21.4929
							19.2458	19.01	8.21014	3.06076	2.45262	41.0234	30.2698	16.6377	9.84002	16.5491	2.16276	35.6873	9.43032	47.4426
							13.6754	16.3083	8.06642	1.22807	1.35965	14.9035	15.1779	10.505	8.86591	5.19925	0.761905	18.2794	11.2895	43.1053
							26.3352	16.2193	13.5695	4.15959	4.80253	19.4879	18.6028	13.4478	7.69001	14.7819	4.48106	18.5936	8.62801	50.7577
							32.2664	14.5899	40.5735	1.37281	1.29057	11.2357	18.9134	11.1053	9.24013	5.35855	2.85307	16.9046	9.35088	36.0493
							10.5108	15.0724	8.07045	0.921722	1.65166	13.3816	14.6928	10.2016	7.92172	6.49706	0.78865	18.8571	8.59883	24.683
							26.7655	17.5591	19.1557	4.3621	5.00938	10.0525	21.8143	12.6848	9.40713	11.6473	1.31895	26.3921	16.015	28.8893
							34.5478	15.0112	8.52531	1.64904	1.14286	18.7885	13.6344	11.7582	7.56355	6.36333	0.56243	51.3532	11.3858	36.6569
							32.8381	15.796	20.2375	5.62268	5.58631	73.8274	44.3716	18.694	7.90086	12.3923	3.23039	39.6576	10.8046	92.3773
							18.8025	18.9262	74.4988	2.09839	1.76941	14.8424	19.5772	11.0976	6.84473	11.2298	1.62644	29.4604	7.41968	48.9608
							18.8155	17.4406	13.5908	3.40773	2.42203	50.8298	34.2504	18.2432	20.1931	18.0944	2.21888	32.2561	6.77253	85.5136
							24.7267	16.1927	9.59671	3.52203	3.58103	58.1598	33.1449	18.7864	9.46303	22.1927	3.59821	38.2816	7.67513	60.5183
							11.4609	15.2911	10.6415	1.89218	2.14825	58.1159	19.7655	12.8356	6.33693	5.87871	1.09164	23.3235	8.16173	59.593
							10.3444	16.4027	3.5778	9.11556	1.2746	7.63501	12.9565	8.52746	6.8032	3.03547	0.720824	12.2243	11.7334	25.8535
							17.222	15.0315	99.9021	0.582168	4.94231	7.83217	18.3392	10.701	5.80769	8.78147	0.519231	33.3409	10.3357	49.4318
							16.481	18.797	11.785	1.05972	1.94028	10.9142	18.152	12.1368	7.14658	6.90879	0.318132	21.1726	11.8827	23.2432
							20.039	17.4433	12.1001	0.885158	1.68099	17.7576	12.6938	10.5621	7.55003	9.20349	1.42377	18.5803	9.57623	25.9772
							20.8139	17.3954	20.9923	2.18129	3.90935	31.35	20.5342	12.0116	10.5149	9.93925	0.749277	27.1003	10.8245	30.0906
							21.8794	16.6559	7.49242	3.09217	4.35669	15.1578	26.3049	14.6256	9.0303	13.3782	2.54672	30.642	8.66414	41.7797
							16.7419	14.2366	17.0538	7.7957	7.10753	22.6022	26.1828	12.0108	9.16129	8.30108	1.06452	27.0538	9.44086	30.5484
							24.7652	16.3429	9.04968	2.6891	4.58093	34.7204	33.0962	15.226	9.70913	13.3029	1.97035	35.738	9.04888	54.1418
							14.1199	14.252	8.63676	1.27854	2.29002	12.6066	16.14	9.94401	6.92534	6.01723	3.31587	17.3575	9.41565	21.6339
							9.59024	14.1532	5.87805	2.34244	1.85756	7.78537	13.3922	9.78927	7.94634	4.61268	1.70537	14.1698	8.8322	11.682
							32.3438	19.2166	19.7381	2.7931	3.63793	73.7522	41.3448	29.9246	16.6466	19.0517	3.83944	36.8825	10.6767	98.0765
							23.2007	18.9901	11.2928	1.86184	7.80263	17.3487	31.9211	19.5132	11.5757	10.0954	3.79605	22.8421	11.7039	40.398
							23.3355	17.3938	19.4992	5.20908	7.55592	66.3209	46.8217	25.3712	8.96921	26.154	3.32415	45.3485	12.013	103.817
							12.3244	16.9669	16.9711	1.45661	2.44628	18.1777	21.2727	12.6736	8.92769	7.21074	0.121901	30.5558	10.0331	38.657
							17.9305	21.647	14.2636	3.55671	2.42732	14.9281	33.004	10.9513	10.8203	7.62061	2.60783	33.0056	13.2476	31.7476
							21.6002	19.385	15.2977	3.53506	6.45879	14.8881	34.6482	12.4268	9.6802	8.07749	3.43296	23.0578	12.0677	32.9828
							18.6758	18.0668	8.59855	1.26146	3.00483	10.9244	17.2566	10.2719	7.90265	11.4224	2.02494	19.5615	9.24618	33.2486
							31.5531	18.411	42.3867	4.01536	3.55698	36.6658	43.4712	13.6799	16.0845	9.36236	1.3598	24.959	8.50832	85.6453
							14.3671	14.3084	67.7349	2.91325	2.04257	9.33494	17.1124	12.91	8.60241	6.72691	2.77671	32.7791	12.8257	16.5936
							24.8411	18.6689	12.7374	5.29	7.28579	26.3442	36.0795	17.3384	9.54842	14.6153	3.62368	30.8321	8.25474	66.1342
							28.1505	17.1086	81.6914	2.21333	1.75619	33.139	20.0724	11.2095	9.3981	10.6019	0.380952	79.7524	12.2686	54.9086
							20.9419	20.186	10.593	4.03488	4.27907	73.9884	38.4186	18.5581	13.7791	17.8256	6.69767	59.6279	12.593	58.314
							19.971	14.9008	4.71554	1.72871	2.77524	19.4258	13.5373	8.69622	10.0193	8.50219	0.874451	17.0132	8.38191	42.0088
							25.5468	13.9452	18.0558	1.49203	1.5488	20.2002	14.1494	10.7709	8.96614	7.06375	2.98207	26.8018	12.5359	34.2161
							18.4697	17.2029	7.21171	3.15112	5.15521	27.2662	24.0082	11.2709	10.4758	9.05582	3.81756	19.9231	9.59292	51.5487
							15.7069	20.429	83.2417	2.28097	2.4713	44.0785	23.003	11.7795	10.0665	11.7915	0.247734	38.9879	10.7644	51.5921
							21.9029	18.4721	15.0475	2.82438	4.26653	43.2614	36.8182	20.032	14.0227	17.2304	2.25723	34.5351	13.2727	75.9442
							78.5457	20.6227	61.945	12.3938	5.82398	79.8493	92.1023	33.4818	9.86689	22.3201	6.26953	50.1617	9.49505	191.517
							12.1318	11.7227	6.27273	0.802273	0.5	12.6432	15.675	9.98864	8.04545	8.64545	0.527273	22.7	6.99318	19.9068
							26.1601	16.2833	19.1897	5.05665	3.5197	103.084	50.6502	24.4951	10.1749	15.4458	3.03941	51.032	16.2537	106.35
							19.2523	15.6191	53.0988	3.72863	2.01494	11.068	18.0249	12.5062	8.62905	7.22656	1.31452	26.7203	11.0913	30.5386
							21.6214	15.8185	10.5617	3.52946	4.21288	24.7612	35.5947	13.9961	7.94973	15.0621	3.05106	25.8115	11.227	55.4729
							29.0412	15.8258	10.03	1.5206	2.33521	10.0356	15.4401	11.4139	8.3633	5.56554	1.3839	17.8221	9.2191	37.5337
							19.8136	18.4251	15.3031	4.62021	3.78049	15.8084	25.9826	11.8868	10.2944	8.79617	3.12718	30.1516	11.4059	31.7666
							19.9506	18.8628	13.2799	4.07025	3.94731	18.3963	23.7739	12.1921	10.0252	9.03074	1.09989	21.0889	12.2711	31.3524
							17.9537	17.6415	10.2213	1.16638	2.92453	65.8439	41.2093	15.47	9.44425	17.1372	2.1681	30.9297	9.16981	76.7238
							24.3646	15.7545	10.2474	2.5642	3.16307	27.447	36.5895	14.7338	9.34208	17.104	2.36551	33.1959	9.18276	66.0403
							33.1648	22.1319	23.0659	3.45421	2.49817	31.2454	23.5421	14.2381	8.45788	7.26374	1.12454	31.6996	12.1941	73.4212
							12.706	13.9113	8.09252	1.55387	1.12928	32.4499	22.9468	11.2117	8.68948	5.98733	0.989861	18.545	10.4259	31.1711
							16.3012	20.9503	13.424	4.75877	4.40205	23.2208	28.2982	13.2164	12.9371	8.75	1.02193	22.2281	10.1272	42.9839
							17.6673	17.7991	15.0234	4.71215	3.22056	69.7308	33.7224	13.6411	6.89533	10.1243	2.96168	32.0794	8.49252	85.1664
							19.4341	17.2191	13.0215	3.77531	4.70042	31.4896	30.1588	13.8502	10.0853	14.62	3.65673	29.8474	13.6165	52.7413
							21.1596	15.1803	28.1056	2.89944	3.58483	11.718	14.9685	9.2309	8.75281	7.53146	2.14438	25.6433	8.65787	28.3989
							33.1478	15.4605	16.5179	1.70588	3.0703	41.3773	17.3659	13.2884	7.82353	7.22812	2.38307	29.1549	8.98709	69.0316
							16.8419	14.2149	5.93606	1.96359	1.60391	22.1439	14.2025	9.21048	9.6492	4.79218	0.768206	16.5808	11.2851	19.3694
							11.4229	15.8571	5.39038	1.90948	2.09194	8.86704	14.2249	11.041	7.26733	3.9505	0.66761	13.1216	8.71287	27.4625
							11.6174	14.4904	22.3648	1.33678	1.03545	9.08124	16.8582	11.6322	7.5997	6.24077	0.951256	30.3442	10.6647	16.5628
							20.8351	18.2803	10.654	3.08535	4.77509	20.872	32.6321	16.5859	8.64591	14.7705	1.3887	30.1257	10.526	72.7982
							11.5042	16.561	6.07797	1.74068	1.6339	15.489	13.4992	9.84407	7.22881	4.34915	0.537288	17.3229	9.94322	22.6263
							14.9458	16.2488	42.4811	1.99806	3.32817	17.1423	16.1007	10.6902	8.04743	9.23814	0.628267	22.4463	9.86641	33.8403
							12.1324	20.962	47.5937	4.55177	7.4692	21.3185	23.3434	14.8126	10.9869	10.1311	2.20839	29.7929	12.9908	42.6763
							12.6639	17.4	5.37311	1.35966	1.19832	12.5899	14.4941	8.02185	7.21176	3.0437	0.509244	15.4908	9.94958	21.5765
							55.3236	20.6527	42.1139	7.51741	7.14873	77.0847	70.7872	28.9383	10.2057	23.4272	7.85918	52.3157	10.4921	149.724
							16.5835	17.8843	12.2005	2.86632	3.48329	12.8946	25.8072	12.8046	14.2365	7.96144	0.958869	18.1722	11.1105	30.6247
							18.8603	17.5312	13.2768	4.7606	4.02743	14.5287	26.1646	13.6708	11.2618	10.3815	2.7182	21.9177	13.0673	30.2918
							13.0976	19.674	16.4604	4.55801	2.76243	29.8214	22.1529	12.8932	10.337	12.9153	0.675875	39.3978	13.4549	65.0663
							21.8704	17.4754	7.56989	3.05433	5.29485	17.3741	30.1952	14.9932	10.4352	19.5603	1.59706	25.1664	9.2541	53.9027
							13.4928	17.4845	87.1031	1.22784	3.24536	10.4268	24.0979	11.3113	8.17938	19.1361	0.460825	35.0021	10.5216	48.1227
							21.0305	17.0452	11.5174	4.31966	5.59411	37.7287	35.5037	16.7129	11.1682	18.5131	2.21346	37.6719	12.3764	61.4048
							25.039	19.4405	12.539	3.29825	3.31092	39.576	37.5906	18.7768	8.48928	13.4932	2.71442	24.2212	8.6345	56.8382
							20.3265	19.6618	18.25	7.13088	4.36765	38.3691	33.2838	16.0132	11.2794	10.275	4.58529	37.5735	11.35	54.2221
							19.8434	19.7925	14.0113	2.16226	3.37358	14.0151	31.3943	13.5925	10.0491	9.85472	0.945283	22.8755	10.6094	35.8472
							14.1768	20.6707	8.94431	2.31235	3.27361	27.9153	31.4576	12.5496	11.0387	7.4092	4.23971	21.4867	8.4891	72.2881
							31.475	22.9413	24.2442	5.45297	7.07538	18.9893	37.7338	20.9006	14.2662	10.4276	3.6491	29.1748	13.7578	40.1815
							82.235	20.1159	49.4788	5.69065	4.58993	112.742	108.962	37.016	10.9177	18.2598	5.41886	66.1735	8.97842	187.386
							17.5564	17.5285	19.7061	1.8648	2.8581	38.4067	35.2804	17.8022	10.0358	9.3419	1.6324	24.4715	13.8179	72.7419
							20.7097	18.1822	9.96584	2.63567	4.00569	43.1461	33.6053	10.6072	10.8501	11.833	5.44972	19.5123	7.47818	71.37
							15.0855	14.7034	8.84923	2.68185	1.36492	22.0283	12.3754	10.7637	9.43754	7.78215	0.598154	30.0431	9.79754	34.2271
							21.605	15.1293	13.2547	2.85068	1.40401	24.1778	15.1713	9.24305	6.35229	13.7078	0.890756	22.3562	7.80349	26.0924
							33.134	17.6407	11.9918	3.74078	4.6495	46.5342	41.4511	14.0076	9.31831	17.7496	1.54886	26.8648	11.4845	70.5138
							13.2482	19.0623	10.9101	2.07206	2.86655	13.4039	25.2482	13.6504	8.69929	8.18683	2.93683	19.9653	10.1477	26.9057
							35.5583	18.447	11.1313	5.20783	5.41913	39.8304	34.2417	16.1104	10.7383	16.7922	4.48348	30.0191	10.8574	65.4704
							11.4393	15.5007	8.55662	1.27149	1.11596	11.5075	15.6889	12.9045	6.64666	4.64529	0.706685	19.8731	8.22237	22.2456
							8.87226	13.9261	4.00399	2.45309	4.02994	14.7884	10.2515	6.74251	6.15968	10.0739	0.606786	13.8643	6.86627	13.7186
							20.931	17.0926	11.1586	5.23608	4.79843	24.9401	32.8535	19.0484	9.52906	21.6186	2.99576	31.8735	9.92252	57.4286
							14.5596	15.7358	38.0389	1.95078	2.86528	11.7124	20.5415	12.1218	9.13731	18.5777	2.39378	34.7979	9.34974	45.5984
							19.0561	17.371	10.028	2.46167	4.51937	60.7271	30.7073	14.3092	8.19373	16.4732	3.61665	26.9324	9.17642	61.3174
							11.3912	14.6505	5.61492	1.37814	2.10668	10.281	13.608	9.14744	8.24718	3.83868	0.738075	15.4918	11.2585	16.8708
							14.4912	15.8841	9.57174	1.59272	2.31898	22.5905	17.3764	11.085	7.42826	8.18322	1.24283	25.1015	8.82781	44.9172
							12.6443	13.6211	6.68722	0.683921	1.03634	16.3579	15.5441	7.39427	7.51432	3.59361	0.6663	16.1278	8.30837	34.4174
							20.6825	16.6154	10.6701	6.21056	6.06845	9.42112	15.4583	8.60756	7.63559	9.02477	0.22751	20.1128	9.82986	19.0847
							18.5681	14.088	59.7605	0.712385	1.31116	7.6653	17.8383	8.62334	7.91505	10.609	0.639713	58.3245	8.78301	43.9376
							21.2533	18.1144	9.8268	4.65033	5.42647	23.9592	36.469	14.6732	14.866	24.2402	3.77778	30.6013	9.9232	75.8824
							19.3423	18.1808	12.9462	2.49423	2.875	17.5462	28.6731	15.4788	12.8885	11.9077	1.35962	24.3019	12.3154	35.4077
							21.484	15.4751	8.98399	0.957295	1.19039	16.1406	27.1246	12.4644	11.0498	7.04626	0.457295	20.9359	13.2082	39.7331
[truncated: 267,557+ more rows]
[truncated: 98 more columns]

## Sheet: Fig.4
Tubulin	raw	SpiDe-Sr	CD45	raw	SpiDe-Sr	CD34	raw	SpiDe-Sr		Tubulin	raw	SpiDe-Sr	CD45	raw	SpiDe-Sr	CD34	raw	SpiDe-Sr		Tubulin	raw	SpiDe-Sr	CD45	raw	SpiDe-Sr	CD34	raw	SpiDe-Sr				PSNR	SSIM	RunningTime		Tubulin	raw	SpiDe-Sr	CD45	raw	SpiDe-Sr	CD34	raw	SpiDe-Sr		Tubulin	raw	SpiDe-Sr	CD45
PSNR	13.0593	15.0935	PSNR	15.6253	17.7993	PSNR	23.6695	26.3181		SSIM	0.556501	0.631798	SSIM	0.639628	0.689838	SSIM	0.665262	0.943987		Accuracy	0.763521	0.881568	Accuracy	0.856718	0.941582	Accuracy	0.716521	0.808256		Tubulin	Raw	17.4869	0.59739	0.05		IoU	0.690879	0.775634	IoU	0.774669	0.771912	IoU	0.580701	0.744234		Distance of expression	8.52418	5.45451	Distance of expression
	19.2998	21.7168		18.2307	23.55		17.8732	18.4625			0.641029	0.770558		0.619993	0.766315		0.49823	0.724826			0.84898	0.920354		0.791762	0.947945		0.735632	0.756278			SRCNN	18.499	0.650001	0.691559			0.767265	0.789061		0.729928	0.834983		0.386753	0.510295			11.6242	8.69073
	19.6826	21.3247		16.3348	17.5301		14.4958	16.7448			0.668847	0.815981		0.590731	0.712726		0.649037	0.804513			0.758092	0.965293		0.907895	0.945205		0.746114	0.822857			KernelGAN	16.3922	0.552488	0.599518			0.441152	0.770283		0.721778	0.789372		0.751187	0.813137			21.1491	18.6855
	19.2011	21.9159		17.0062	21.706		16.6029	19.2204			0.675187	0.812272		0.495692	0.634284		0.609948	0.867649			0.737624	0.758913		0.827309	0.932127		0.678337	0.788804			RCAN	19.484	0.665564	0.393864			0.446736	0.588318		0.656393	0.768959		0.320247	0.785899			11.9095	8.2769
	20.5041	22.9158		16.9126	19.6013		15.3639	16.5385			0.656113	0.802629		0.482903	0.631487		0.475173	0.662691			0.82626	0.883362		0.93643	0.967172		0.613169	0.635846			SpiDe-Sr	21.7161	0.704855	0.447826			0.485314	0.588318		0.575069	0.738626		0.713808	0.869501			9.8919	7.92389
	20.9858	22.3947		15.65	19.1324		18.3938	19.9584			0.652558	0.790804		0.469433	0.593096		0.51721	0.829627			0.729958	0.964187		0.836066	0.904839		0.708934	0.891304		CD45	Raw	16.071	0.554416	0.05			0.458929	0.785846		0.749519	0.823425		0.742492	0.872916			4.80768	2.14133
	21.4798	24.0763		13.2486	17.5803		17.1012	19.5159			0.643417	0.789491		0.442791	0.51899		0.487481	0.720733			0.780183	0.898422		0.86478	0.964789		0.67156	0.717647			SRCNN	18.3873	0.638778	0.763901			0.620374	0.593639		0.513056	0.606386		0.46982	0.757338			8.62743	4.83157
	20.3912	23.7628		14.7515	19.2048		18.7634	21.1191			0.604808	0.730394		0.495213	0.599488		0.609601	0.776159						0.860707	0.943679		0.863109	0.94898			KernelGAN	15.9052	0.56276	0.622394			0.808018	0.865375		0.747584	0.823104		0.721678	0.862288			8.47682	4.74944
	19.5784	21.9173		12.4616	17.7595		15.9094	18.2648			0.627267	0.760991		0.424902	0.500392		0.471335	0.679309									0.715315	0.904328			RCAN	18.1987	0.720024	0.247748			0.513526	0.588043		0.775539	0.854607		0.15247	0.453784			14.8975	12.6404
	19.5774	21.1272		16.3919	18.9043		19.7269	21.7219			0.668573	0.815708		0.533123	0.629207		0.530101	0.815354									0.710302	0.787229			SpiDe-Sr	20.2999	0.665374	0.435098			0.797727	0.77254		0.597919	0.604636		0.579136	0.672444			9.56672	7.2872
	21.0294	24.598		11.0192	16.2651		20.8222	23.1737			0.697041	0.855354		0.413345	0.464456		0.532501	0.8257												CD34	Raw	16.8566	0.518427	0.05			0.577177	0.778683		0.628092	0.741628		0.700322	0.656101			9.67706	5.81664
	20.0129	23.5904		20.3317	22.857		17.5732	19.1703			0.685076	0.835516		0.746436	0.879289		0.541853	0.792527													SRCNN	18.3025	0.657041	0.722914			0.342572	0.619242		0.529632	0.55512		0.173547	0.769827			16.7965	13.5783
	18.09	21.4132		15.2325	19.6488		17.0332	19.4264			0.646969	0.789501		0.504384	0.619503		0.44278	0.667983													KernelGAN	15.2734	0.556175	0.585681			0.403543	0.619242		0.814697	0.828948		0.598465	0.670934			13.4004	10.8997
	19.3354	20.1149		14.6883	19.1503		14.2757	15.0011			0.713504	0.876212		0.47664	0.573655		0.437154	0.651249													RCAN	18.6823	0.672937	0.350558			0.643064	0.687383		0.516353	0.710057		0.653523	0.798224			7.66045	5.51837
	14.0181	17.1726		15.4021	18.9463		15.4088	17.0646			0.557791	0.643338		0.501678	0.628354		0.406006	0.603211													SpiDe-Sr	20.7308	0.706391	0.429695			0.494357	0.736585		0.565574	0.656903		0.538718	0.7447			15.286	11.9347
	22.4895	25.1457		16.4064	17.7104		16.1633	18.4167			0.687211	0.852925		0.643283	0.73758		0.450023	0.555967																			0.506211	0.736585		0.726266	0.73045		0.716132	0.856601			16.6951	13.6345
	19.7658	22.3041		17.28	20.5105		15.3658	15.6998			0.661709	0.791481		0.692116	0.79282		0.428299	0.599024																			0.721707	0.802204		0.652317	0.640295		0.706268	0.706733			17.0542	14.9934
	10.6693	16.7077		18.0208	19.2834		18.0782	20.4993			0.532469	0.585084		0.639399	0.785497		0.585687	0.723974																			0.47379	0.561019		0.669465	0.74941		0.59768	0.69591			7.75042	5.61825
	22.5035	23.1682		18.2006	19.4178		16.8551	19.1193			0.724796	0.882597		0.638182	0.762432		0.605688	0.738152																			0.475827	0.591138		0.730188	0.748164		0.711745	0.828578			16.1953	12.7982
	19.6408	21.9665		16.4758	20.6652		18.1748	20.4402			0.648678	0.786988		0.603763	0.716925		0.690618	0.778328																			0.62966	0.679962		0.594454	0.732667		0.535831	0.618233			15.0877	13.2603
	19.963	22.3011		17.017	19.2462		16.02	19.2144			0.62828	0.768993		0.575238	0.70073		0.624996	0.733986																			0.644291	0.774599		0.710038	0.690423		0.736195	0.654667			11.4115	9.05621
	19.5496	20.8459		16.8747	18.1279		16.6236	18.8722			0.643486	0.773694		0.568283	0.701163		0.500529	0.635094																			0.617298	0.839818		0.785223	0.830198		0.697598	0.774312			12.1174	8.19568
	17.7736	18.0232		18.2088	18.4178		16.3836	18.635			0.576325	0.67841		0.475495	0.660238		0.549213	0.796573																			0.408572	0.859219		0.430837	0.503999		0.73369	0.688963			13.5874	11.7787
	13.7765	15.0275		16.5415	16.6652		15.7688	19.7976			0.505762	0.606232		0.608659	0.832944		0.562314	0.693912																			0.265754	0.709093		0.795465	0.86309		0.786633	0.849174			11.5741	8.0248
	18.7834	20.2154		17.032	17.2462		15.6305	18.5501			0.623861	0.711593		0.41504	0.464675		0.433038	0.573821																			0.644752	0.749395		0.411691	0.657402		0.559419	0.705118			17.1889	13.6564
	12.6955	15.1125					17.1009	19.4301			0.473773	0.544731					0.443338	0.640898																			0.547704	0.712084		0.404148	0.698945		0.514007	0.708045			20.3156	18.3266
	18.2824	20.444					15.9799	18.2483			0.594314	0.676062					0.432276	0.595107																			0.45306	0.754353		0.814918	0.814523		0.73465	0.739868			15.8593	12.4951
	11.3472	15.749					15.329	19.5168			0.458473	0.516792					0.471506	0.590024																			0.606655	0.716188		0.753017	0.776042		0.52906	0.640278			11.7225	9.8526
	19.2773	21.1224					17.2682	19.5914			0.600495	0.692854					0.442909	0.640599																			0.685782	0.743668		0.838617	0.863896		0.347062	0.647113			13.297	11.3137
	10.5332	15.9137					16.4297	17.3078			0.44195	0.492352					0.415729	0.590539																			0.725879	0.787943		0.716947	0.767247		0.291913	0.43195			10.9743	7.44861
	18.1918	19.8789					16.2529	19.5848			0.57521	0.655709					0.4332	0.60825																			0.712724	0.861901		0.629053	0.757473		0.50598	0.536224			16.7704	13.2684
	10.5992	16.9768					15.7141	18.9738			0.440313	0.486346					0.427369	0.60321																			0.750957	0.815847		0.456947	0.711969		0.596412	0.653345			21.2161	17.2425
	18.2966	19.9497					16.688	17.0231			0.57049	0.646592					0.448984	0.634896																			0.816304	0.934086		0.285131	0.735412		0.688467	0.782423			13.2145	9.26687
	12.3698	16.6535					15.6832	17.7564			0.469781	0.523842					0.514699	0.669249																			0.679236	0.911093		0.600845	0.732041		0.729148	0.795027			20.5336	17.1311
	18.0797	19.381					15.825	18.0952			0.593346	0.665907					0.522188	0.584189																			0.765087	0.8312		0.751588	0.773244		0.462246	0.64428			16.2889	12.3781
	12.1653	16.4609					15.2899	18.481			0.472197	0.529666					0.570998	0.680901																			0.750957	0.815847		0.827101	0.892743		0.515705	0.708504			9.67436	7.62722
	18.0956	21.5369					16.7047	17.1109			0.601469	0.679932					0.45513	0.63598																			0.761092	0.888815		0.482544	0.537888		0.753182	0.685829			16.6025	13.3458
	12.0906	15.3896					15.8137	19.1772			0.46985	0.52628					0.476622	0.6331																			0.855064	0.690016		0.799929	0.828821		0.646605	0.79562			16.5136	13.9058
	18.8031	20.5209					15.7987	18.9754			0.609306	0.69372					0.547711	0.730244																			0.696539	0.852779		0.368984	0.732638		0.780017	0.830841			11.0353	8.05362
	18.2824	18.4359					17.4467	19.7035			0.856439	0.876648					0.7832	0.914455																			0.827759	0.881157		0.663184	0.727969		0.516413	0.693561			14.2386	10.372
	11.749	11.4433					17.3259	20.5537			0.538009	0.633417					0.618183	0.816355																			0.638568	0.694033		0.524374	0.720743		0.656327	0.671106			13.599	9.82977
	19.2773	20.1224					18.1839	19.4653			0.777016	0.865075					0.638594	0.875056																			0.70515	0.760076		0.475594	0.708451		0.655385	0.755174			13.9765	11.7199
	10.9137	10.6147					17.923	19.4854			0.532326	0.612667					0.500686	0.737421																			0.639793	0.769242		0.373356	0.593656		0.663273	0.699022			9.42021	7.47303
	18.1918	18.8789					16.1424	18.2052			0.441316	0.638937					0.489666	0.566021																			0.534731	0.53829		0.66734	0.693143		0.639887	0.721264			12.1636	9.92372
	10.9768	10.683					15.3692	15.427			0.517583	0.771249					0.489787	0.579413																			0.637804	0.762129		0.6114	0.749873		0.632187	0.697223			13.1737	9.88474
	15.2966	18.9497					17.4537	18.4969			0.602104	0.813482					0.62635	0.683097																			0.733138	0.733835		0.452013	0.575167		0.662828	0.724079			12.7222	9.99095
	12.6535	12.8481					16.6339	16.7147			0.561009	0.635115					0.572449	0.699654																			0.752481	0.762114		0.653575	0.803137		0.491525	0.766804			24.2837	21.4345
							16.4101	16.4906									0.463467	0.50376																			0.462186	0.673928		0.657325	0.740439		0.600864	0.716397			11.2186	7.81325
							14.8034	15.8502									0.416675	0.55349																			0.645046	0.815541		0.621265	0.658962		0.61085	0.665922			14.9401	12.4609
							16.8102	16.8867									0.479179	0.591235																			0.702932	0.907475		0.589172	0.632848		0.501531	0.628693			8.68604	4.99176
							15.6832	17.7048									0.493982	0.664051																			0.630964	0.838585		0.685851	0.756446		0.714809	0.79413			6.50389	2.89144
							15.0003	15.9876									0.604772	0.711848																			0.601255	0.636397		0.609561	0.643595		0.554953	0.662267			16.246	13.8063
							15.2899	15.342									0.777429	0.842371																			0.861923	0.893314		0.666257	0.848281		0.812385	0.916232			8.74039	5.09012
							16.9032	19.0011									0.610348	0.760359																			0.629697	0.73372		0.737787	0.741392		0.670533	0.688169			16.1736	14.3515
																																					0.617298	0.839818		0.654579	0.801231		0.593057	0.830043			15.2895	11.6507
																																					0.71981	0.784805		0.606046	0.744982		0.685447	0.730447			6.07284	3.18631
																																					0.719742	0.725381		0.496827	0.774657		0.718074	0.841115			7.01998	4.99933
																																					0.744088	0.768727		0.741106	0.86248		0.312901	0.524125			10.4061	7.34359
																																					0.499833	0.711066		0.754039	0.798395		0.745572	0.758515			14.1521	12.0262
																																					0.49974	0.699074		0.543557	0.685009		0.623634	0.6661			14.2442	10.4135
																																					0.674145	0.831335		0.570366	0.779845		0.540275	0.797423			13.0346	9.64345
																																					0.398474	0.42616		0.37747	0.746885		0.559179	0.49621			11.156	9.072
																																					0.543009	0.666066		0.7676	0.785758		0.447563	0.490825			18.3619	16.1401
																																					0.534447	0.721185		0.535481	0.543073		0.674769	0.840986			12.0353	9.17063
																																					0.773387	0.884685		0.734037	0.721738		0.264131	0.554808			8.01459	5.60607
																																					0.591325	0.641473		0.731084	0.818179		0.689388	0.76896			16.0269	12.7845
																																					0.730557	0.761592		0.752212	0.858673		0.685373	0.664623			16.7163	14.7338
																																					0.791608	0.819485		0.482768	0.744277		0.690255	0.777341			14.3114	10.8203
																																					0.7925	0.819948		0.108267	0.170766		0.801036	0.820813			17.0596	14.6308
																																					0.733078	0.866647		0.7982	0.760201		0.47105	0.81327			11.109	8.97442
																																					0.727137	0.885961		0.676622	0.721049		0.299644	0.310136			15.6035	13.2645
																																					0.744017	0.81172		0.694227	0.86121		0.437032	0.477889			15.4221	11.4751
																																					0.760999	0.768709		0.770433	0.780494		0.154921	0.476474			11.4115	9.19641
																																					0.599776	0.838557		0.697015	0.756923		0.722027	0.747835			14.4863	10.6926
																																					0.517952	0.793039		0.598054	0.619698		0.659125	0.669765			11.3042	9.16911
																																					0.498144	0.624006		0.625882	0.711161		0.55807	0.80643			14.3235	11.5066
																																					0.87606	0.907859		0.471599	0.641079		0.219988	0.317671			14.5862	10.7199
																																					0.667147	0.81474		0.469094	0.486486		0.694066	0.569052			20.2819	18.2263
																																					0.686877	0.885058		0.667319	0.674372		0.554521	0.610187			10.3938	6.83404
																																					0.861822	0.833134		0.652501	0.711767		0.519426	0.656234			10.7725	7.45941
																																					0.653909	0.86365		0.66423	0.724809		0.413051	0.488327			13.9118	10.5105
																																					0.79914	0.8395		0.469981	0.803706		0.674124	0.671857			14.9813	12.8288
																																					0.811801	0.816423		0.754113	0.809055		0.631506	0.511101			20.6087	18.0283
																																					0.606844	0.709191		0.669743	0.679551		0.814491	0.87524			15.4447	12.096
																																					0.894043	0.860207		0.760153	0.771488		0.448765	0.495118			14.643	11.9393
																																					0.607649	0.609015		0.393275	0.806871		0.443309	0.652323			20.2507	17.9445
																																					0.671738	0.719238		0.638647	0.668116		0.390049	0.743895			20.5968	16.8604
																																					0.836103	0.873735		0.785187	0.819383		0.445829	0.446105			17.0106	13.6875
																																					0.805027	0.910439		0.686988	0.77212		0.675138	0.691329			15.8573	12.5761
																																					0.682167	0.760002		0.674698	0.784344		0.751197	0.795296			19.7821	17.9493
																																					0.257412	0.264463		0.751071	0.766527		0.545946	0.659594			15.374	12.1659
																																					0.574983	0.697117		0.721333	0.820933		0.786984	0.835773			15.8479	13.9692
																																					0.683838	0.83104		0.734579	0.738345		0.649897	0.652702			15.0448	11.6331
																																					0.677117	0.761233		0.615676	0.886074		0.560228	0.608859			10.9071	6.93151
																																					0.747658	0.811461		0.685435	0.846823		0.511101	0.631506			12.779	9.43328
																																					0.703709	0.736268		0.11553	0.120696		0.557744	0.608371			12.8385	9.39824
																																					0.45647	0.531838		0.470716	0.571787		0.504218	0.544943			5.96311	2.90679
																																					0.643549	0.755291		0.632701	0.71275		0.609144	0.680061			19.8153	15.9301
																																					0.476538	0.497797		0.708723	0.684337		0.725346	0.746648			18.8554	16.8892
																																					0.677454	0.736723		0.664412	0.722821		0.622136	0.642147			19.805	15.9952
																																					0.546074	0.722802		0.581228	0.641742		0.462996	0.660404			14.1499	11.2923
																																					0.798925	0.872318		0.568942	0.646809		0.648601	0.68546			9.51171	6.98569
																																					0.769789	0.782639		0.504659	0.522906		0.593846	0.714067			11.7339	8.05042
																																					0.7072	0.88993		0.572223	0.7175		0.509278	0.601771			14.8077	12.995
																																					0.775699	0.863377		0.718892	0.812461		0.518331	0.571161			11.3331	9.09728
																																					0.756996	0.851671		0.720475	0.768596		0.597611	0.744472			10.2834	7.43947
																																					0.531862	0.591789		0.59247	0.695785		0.599041	0.844091			9.04702	5.19733
																																					0.629424	0.786047		0.562648	0.671339		0.409728	0.554987			12.587	9.18071
																																					0.474596	0.85175		0.813479	0.871311		0.32025	0.534328			18.1609	14.4501
																																					0.553469	0.768263		0.69294	0.858353		0.546612	0.692705			17.9855	15.3177
																																					0.487969	0.665713		0.709678	0.745536		0.434229	0.526972			14.9632	12.9961
																																					0.579256	0.64863		0.540202	0.696825		0.492629	0.524966			8.05707	6.23703
																																					0.62966	0.679962		0.737786	0.681278		0.426367	0.525828			16.9368	14.008
																																					0.703845	0.757176		0.624919	0.653249		0.293078	0.340681			16.1787	13.2987
																																					0.426434	0.649293		0.762348	0.816541		0.567374	0.621337			14.2102	10.683
																																					0.518767	0.643266		0.595248	0.698053		0.590841	0.740884			9.87613	6.27313
																																					0.385431	0.774599		0.764393	0.779126		0.567482	0.659315			5.61443	2.18168
																																					0.578513	0.777249		0.725089	0.825517		0.573267	0.52286			16.7008	13.2157
																																					0.223987	0.28951		0.689584	0.860326		0.454118	0.574649			7.07733	4.57096
																																					0.467525	0.484915		0.813361	0.812011		0.548289	0.587799			21.6469	18.5575
																																					0.432146	0.433702		0.69239	0.770936		0.510854	0.773078			14.9293	11.3504
																																					0.346774	0.743594		0.893974	0.908961		0.338907	0.409003			22.7241	20.6025
																																					0.283089	0.619959		0.663947	0.672577		0.46077	0.700359			15.8794	12.7865
																																					0.436196	0.522398		0.749099	0.797515		0.556703	0.807529			16.4096	12.5255
																																					0.476442	0.625838		0.55793	0.59767		0.458245	0.587104			15.4051	12.6701
																																					0.639195	0.449359		0.344602	0.563229		0.621337	0.769269			13.2592	10.9098
																																					0.614637	0.627484		0.558531	0.685125		0.376654	0.424273			9.63002	5.76754
																																					0.10195	0.424928		0.584992	0.778185		0.739437	0.864573			21.3386	19.178
																																					0.260781	0.562683		0.611834	0.69655		0.576412	0.65025			20.7736	16.7873
																																					0.639485	0.675623		0.504889	0.621018		0.768422	0.774343			18.1667	14.787
																																					0.252397	0.549682		0.652922	0.672531		0.289686	0.483789			22.0539	19.1103
																																					0.0499225	0.174574		0.664202	0.88727		0.735985	0.829396			10.2227	7.83108
																																					0.594621	0.724097		0.706441	0.710305		0.524667	0.707769			9.31243	7.24663
																																					0.230403	0.423776		0.707593	0.75956		0.482155	0.6465			19.4236	17.3721
																																					0.635204	0.577721		0.740737	0.788298		0.486242	0.815113			17.5358	14.1037
																																					0.634861	0.672247		0.577204	0.636356		0.594333	0.650259			11.9753	9.45478
																																					0.410156	0.706456		0.663246	0.69389		0.58929	0.735525			10.9581	8.37297
																																					0.307998	0.597159		0.651075	0.737514		0.385975	0.68158			7.28858	4.61314
																																					0.481055	0.693292		0.851062	0.881618		0.760009	0.774536			22.3531	18.7256
																																					0.136648	0.160714		0.488722	0.57		0.479829	0.49949			18.4286	15.2813
																																					0.365231	0.496032		0.660334	0.701088		0.542032	0.665374			15.5415	13.4031
																																					0.520673	0.675167		0.491185	0.756287		0.621014	0.696814			17.6612	15.6712
																																					0.288164	0.436315		0.65842	0.697044		0.541906	0.724562			7.12498	4.81938
																																					0.563989	0.585663		0.787742	0.870652		0.675969	0.736922			8.20967	6.25583
																																					0.539053	0.69894		0.648885	0.701484		0.498973	0.763088			18.1095	15.9528
																																					0.467772	0.462464		0.629144	0.6857		0.499577	0.55851			10.7477	8.57991
																																					0.349871	0.379065		0.494431	0.558324		0.705013	0.749563			12.7796	10.36
																																					0.705961	0.80549		0.422995	0.535004		0.561007	0.580512			18.5869	15.4187
																																					0.0781883	0.256257		0.656746	0.732366		0.543064	0.630712			14.4198	10.9407
																																					0.431169	0.58146		0.624864	0.640955		0.509179	0.602061			14.1796	11.2505
																																					0.483854	0.600513		0.629144	0.6857		0.722029	0.782663			18.8186	15.5242
																																					0.485726	0.627658		0.720323	0.767105		0.556147	0.697539			14.1257	11.6746
																																					0.141069	0.226197		0.231472	0.63319		0.640134	0.661946			12.6604	10.2408
																																					0.652408	0.55326		0.679622	0.776281		0.561049	0.624224			6.30587	3.68033
																																					0.283384	0.438851		0.541077	0.660943		0.697325	0.763001			16.979	14.5371
																																					0.241746	0.531974		0.589067	0.637834		0.452441	0.558686			12.3512	9.64804
																																					0.290584	0.553999		0.718998	0.86599		0.355399	0.589525			13.7552	10.9733
																																					0.454941	0.707662		0.75756	0.81892		0.706375	0.79956			17.8814	15.6087
																																					0.483011	0.650264		0.681624	0.796558		0.531446	0.577292			15.99	12.1424
																																					0.391664	0.637655		0.407616	0.483005		0.766856	0.820272			17.3754	13.7726
																																					0.392279	0.507402		0.54826	0.549754		0.580394	0.674227			9.7571	5.81169
																																					0.373957	0.366674		0.662529	0.492514		0.381491	0.663615			22.5408	18.899
																																					0.676317	0.74599		0.561438	0.653258		0.558839	0.765			8.35948	6.03966
																																					0.516475	0.533026		0.285595	0.87049		0.771882	0.810253			15.0127	11.8484
																																					0.418554	0.573508		0.6316	0.659422		0.650581	0.689441			18.5162	15.5473
																																					0.444558	0.565609		0.703675	0.775201		0.526773	0.778396			27.7055	24.1572
																																					0.0558925	0.0731707		0.761495	0.865633		0.623078	0.731516			20.908	17.1787
																																					0.46213	0.554833		0.538946	0.67874		0.497997	0.516323			20.695	18.1156
																																					0.368706	0.531073		0.704658	0.747565		0.487037	0.655758			8.97089	5.38092
																																					0.4505	0.594352		0.507459	0.655057		0.624004	0.650386			9.98504	6.58169
																																					0.538021	0.572279		0.475978	0.600462		0.493762	0.608335			18.0356	14.7143
																																					0.271649	0.500294		0.771441	0.765361		0.756681	0.822601			12.7465	10.4561
																																					0.490039	0.758394		0.546866	0.577363		0.452625	0.569495			14.0517	11.9965
																																					0.570575	0.591337		0.641095	0.854372		0.537849	0.696139			13.0335	10.6118
																																					0.691082	0.732163		0.786913	0.824278		0.717529	0.750135			7.36457	5.30312
																																					0.586337	0.674218		0.603384	0.691484		0.590927	0.731294			12.6169	9.98969
																																					0.359624	0.484237		0.580876	0.634436		0.729661	0.732018			23.1754	19.2542
																																					0.492082	0.582718		0.661789	0.720114		0.383885	0.750387			18.5833	16.3211
																																					0.47846	0.594328		0.577465	0.8032		0.456711	0.676072			14.8601	12.4576
																																					0.452057	0.456126		0.701687	0.813194		0.759397	0.796094			14.3795	10.9955
																																					0.758382	0.74628		0.484584	0.622454		0.698206	0.738938			15.1437	13.0423
																																					0.790577	0.853938		0.840684	0.883817		0.433437	0.640758			18.4006	14.7273
																																					0.416566	0.45564		0.563398	0.598086		0.618966	0.807202			18.8199	15.3473
																																					0.857328	0.897379		0.312118	0.739303		0.417595	0.670852			8.4089	4.83248
																																					0.773319	0.811412		0.683193	0.737545		0.640721	0.790045			17.6476	13.869
																																					0.45002	0.61975		0.647504	0.726901		0.674882	0.739872			11.4712	7.72285
																																					0.234765	0.787387		0.461969	0.821655		0.66131	0.759317			15.3553	13.5661
																																					0.15549	0.3915		0.5538	0.57821		0.676546	0.721912			20.6894	17.6762
																																					0.476642	0.718458		0.541151	0.674258		0.596653	0.599308			15.7503	12.2451
																																					0.422335	0.872489		0.298105	0.693384		0.395831	0.492042			19.8824	17.8623
																																					0.547968	0.548825		0.536104	0.813043		0.493441	0.574763			20.3343	18.0358
																																					0.325015	0.719286		0.380483	0.468214		0.491011	0.675636			16.8473	14.0703
																																					0.297106	0.842257		0.664737	0.65794		0.322348	0.878393			18.2579	15.4602
																																					0.635662	0.674273		0.483558	0.853447		0.369001	0.536061			17.1136	13.3598
																																					0.340484	0.728271		0.720255	0.887246		0.604208	0.659854			13.4298	11.0723
																																					0.575413	0.623462		0.580741	0.798826		0.683005	0.737933			18.2919	16.2516
																																					0.49287	0.505825		0.758354	0.774907		0.751269	0.785397			25.7357	23.4213
																																					0.54167	0.672996		0.456197	0.731779		0.543706	0.577021			12.2852	9.95384
																																					0.677519	0.829898		0.756805	0.762515		0.502893	0.666249			12.3251	10.3928
																																					0.68417	0.704777		0.745096	0.801468		0.745985	0.786578			13.5235	10.2638
																																					0.769721	0.852713		0.685846	0.803704		0.676546	0.721912			15.9691	13.0341
																																					0.495261	0.503429		0.596523	0.624517		0.612971	0.68756			17.2745	13.9661
																																					0.688697	0.661017		0.687083	0.845617		0.186966	0.590652			7.6228	4.75588
																																					0.780077	0.854446		0.830092	0.906737		0.638041	0.67335			13.4505	11.0599
																																					0.845373	0.786423		0.643842	0.760979		0.602291	0.794697			17.9471	15.0061
																																					0.750456	0.831426		0.667581	0.723025		0.440586	0.585221			18.0291	14.1381
																																					0.808092	0.856566		0.61931	0.864655		0.351904	0.579337			9.73954	6.2952
																																					0.689029	0.738019					0.75634	0.832822			11.8563	8.98244
																																					0.879326	0.916119					0.675517	0.775025			19.6803	15.9201
																																					0.509331	0.614286					0.512058	0.59975			16.3083	12.4948
																																					0.604504	0.58076					0.712248	0.728304			13.8381	11.0628
																																					0.700194	0.875793					0.735021	0.832759			26.4279	23.9356
																																					0.716852	0.658761					0.655613	0.645783			7.89093	5.36636
																																					0.789176	0.840146					0.54112	0.56954			18.2467	15.9114
																																					0.693437	0.840146					0.617866	0.693776			18.0145	15.7283
																																					0.66277	0.742681					0.286158	0.444438			14.2676	11.7075
																																					0.233447	0.664069					0.571142	0.6953			15.35	12.9594
																																					0.727224	0.75659					0.486249	0.513159			8.26583	4.27288
																																					0.68421	0.788391					0.657852	0.737843			22.2335	19.3555
																																					0.038291	0.682894					0.408818	0.622331			11.2258	7.90502
																																					0.7418	0.789384					0.822562	0.851746			8.00477	5.85009
																																					0.636868	0.657739					0.719779	0.783685			16.523	13.7726
																																					0.749155	0.777068					0.82927	0.837045			17.9347	15.8199
																																					0.660624	0.738981					0.626862	0.665231			18.1319	15.4669
																																					0.784026	0.825887					0.800378	0.836401			10.5017	7.39729
																																					0.787643	0.809046					0.607892	0.669926			14.7861	11.12
																																					0.604989	0.665645					0.685861	0.740128			20.7272	16.9307
																																					0.736363	0.74101					0.494911	0.653964			23.0853	20.9554
																																					0.805592	0.891788					0.699407	0.789275			15.804	12.7855
																																					0.681223	0.708558					0.589266	0.664133			27.6046	24.981
																																					0.592653	0.787152					0.233178	0.355115			15.4896	13.0537
																																					0.712461	0.845499					0.738332	0.692155			14.149	10.7101
																																					0.512787	0.61306					0.45474	0.602752			14.2193	10.2671
																																					0.660652	0.684232					0.630817	0.7229			7.12622	4.56175
																																					0.67469	0.675154					0.465455	0.618475			25.3652	22.4738
																																					0.638598	0.692917									14.8072	11.2598
																																					0.62647	0.732544									13.4631	16.7742
																																					0.632024	0.714171									9.55735	11.9117
																																					0.864258	0.927717									3.85797	7.03529
																																					0.813904	0.82196									11.1681	13.5668
																																					0.814849	0.870001									12.9678	15.0273
																																					0.733395	0.84367									19.1313	22.5913
																																					0.497705	0.636296									9.68169	12.8747
																																					0.7909	0.870276									9.13535	12.0466
[truncated: 17 more columns]

## Sheet: Fig.3
Tubulin	raw	SpiDe-Sr	CD45	raw	SpiDe-Sr	CD34	raw	SpiDe-Sr		Tubulin	raw	SpiDe-Sr	CD45	raw	SpiDe-Sr	CD34	raw	SpiDe-Sr		Tubulin	raw	SpiDe-Sr	CD45	raw	SpiDe-Sr	CD34	raw	SpiDe-Sr				PSNR	SSIM	RunningTime		Tubulin	raw	SpiDe-Sr	CD45	raw	SpiDe-Sr	CD34	raw	SpiDe-Sr		Tubulin	raw	SpiDe-Sr	CD45
PSNR	20.5878	21.7509	PSNR	13.6917	16.2277	PSNR	18.8225	22.7299		SSIM	0.50665	0.648258	SSIM	0.449393	0.52523	SSIM	0.561875	0.737386		Accuracy	0.653578	0.811484	Accuracy	0.740912	0.904032	Accuracy	0.646635	0.921512		Tubulin	Raw	19.5994	0.567651	0.05		IoU	0.827572	0.832558	IoU	0.595768	0.774766	IoU	0.448937	0.570718		Distance of expression	12.9183	9.14639	Distance of expression
	17.0315	19.3222		18.2014	21.3493		17.054	20.9575			0.57523	0.700534		0.497984	0.633725		0.508403	0.730968			0.616246	0.721311		0.833819	0.916667		0.722372	0.888235			SRCNN	18.4947	0.58176	0.738202			0.657169	0.671875		0.359606	0.74359		0.376721	0.390909			2.92366	0.154243
	20.6808	23.6186		15.3836	17.9618		16.8496	20.6593			0.567887	0.697094		0.515267	0.625032		0.523503	0.776182			0.695035	0.924528		0.793413	0.923345		0.710674	0.919732			KernelGAN	17.4198	0.559124	0.582197			0.198745	0.571157		0.795086	0.817883		0.424982	0.30179			2.26115	0.0570989
	20.4607	24.052		17.0964	18.2049		16.8326	20.6452			0.591894	0.740117		0.462495	0.55762		0.491596	0.729573			0.620347	0.793651		0.789744	0.905882		0.526	0.93			RCAN	18.5255	0.647383	0.429016			0.671044	0.787639		0.569723	0.557143		0.245252	0.798507			7.69579	5.34825
	18.2161	18.6843		17.065	18.8138		19.3651	23.8729			0.587657	0.749388		0.533849	0.649445		0.527485	0.795717			0.798077	0.912088		0.699842	0.907787		0.61	0.87			SpiDe-Sr	21.2185	0.719448	0.379793			0.648677	0.580952		0.404175	0.783042		0.742075	0.859709			13.0012	10.0526
	21.7693	23.6502		14.9278	17.6205		19.1034	23.5543			0.627675	0.826958		0.462048	0.552236		0.506752	0.756248			0.682427	0.837895		0.682014	0.965377					CD45	Raw	17.5059	0.531391	0.05			0.697987	0.680233		0.725103	0.782633		0.441989	0.455592			14.4572	10.9357
	17.5487	19.2901		18.4798	21.5186		16.6792	20.6128			0.544687	0.661335		0.501344	0.631882		0.484964	0.678513						0.73851	0.829181						SRCNN	17.3609	0.587023	0.719255			0.844444	0.865359		0.554366	0.837188		0.409489	0.799507			11.0971	7.9779
	18.7076	20.0648		13.0964	15.5958		17.0123	21.0242			0.691905	0.830428		0.438813	0.50818		0.489123	0.686113						0.756224	0.90804						KernelGAN	17.4373	0.558923	0.691662			0.617755	0.745133		0.636423	0.402089		0.620081	0.538649			11.856	8.23291
	18.7827	20.5466		15.7225	17.2933		16.453	20.4388			0.562355	0.707767		0.484926	0.596672		0.488815	0.681359													RCAN	18.6427	0.662322	0.442819			0.736364	0.754901		0.63083	0.891389		0.656921	0.910456			7.73678	6.17573
	18.9148	20.3085		15.6354	17.4693		14.7335	18.1284			0.608157	0.773191		0.449041	0.597752		0.487983	0.579446													SpiDe-Sr	19.5089	0.666856	0.354785			0.660042	0.719678		0.447238	0.50074		0.146511	0.42841			6.94364	5.1843
	20.3224	21.0342		21.3387	24.4671		15.5447	18.9382			0.603721	0.768179		0.647731	0.865944		0.470637	0.60489												CD34	Raw	17.0659	0.506895	0.05			0.726588	0.673122		0.806995	0.855957		0.320617	0.282546			6.71105	4.79337
	18.2148	19.2955		17.3012	19.1915		15.4638	18.9286			0.534454	0.659836		0.48781	0.60246		0.476835	0.606023													SRCNN	18.4425	0.609566	0.713724			0.725888	0.95414		0.696496	0.963886		0.239183	0.248953			6.6745	5.27119
	21.7112	21.941		18.5553	20.8397		15.3738	18.8244			0.736687	0.769774		0.532948	0.686888		0.490423	0.622916													KernelGAN	16.504	0.546185	0.520858			0.796532	0.820089		0.643493	0.727931		0.249594	0.447104			8.94094	5.58454
	19.3729	20.1064		20.535	22.1305		17.2845	21.0123			0.561003	0.691484		0.703229	0.880814		0.520425	0.699307													RCAN	19.4999	0.609332	0.411382			0.609742	0.664474		0.687073	0.879403		0.429957	0.850116			10.3373	8.1033
	17.6759	17.975		18.8058	19.9549		17.6347	21.4242			0.597724	0.731881		0.602969	0.739799		0.530911	0.720991													SpiDe-Sr	20.922	0.702167	0.317606			0.865326	0.94029		0.256908	0.878505		0.263139	0.592547			12.098	9.21194
	18.525	18.9736		19.572	20.2066		17.6173	21.4967			0.580819	0.723746		0.661767	0.858439		0.528862	0.744991																			0.405313	0.783499		0.10171	0.890859		0.4238	0.889783			4.31457	2.16273
	20.3604	20.9697		16.4759	18.4541		18.2969	22.4269			0.608056	0.774952		0.47916	0.625506		0.528626	0.786219																			0.322346	0.800181		0.147329	0.676824		0.154407	0.904889			11.0357	8.16509
	17.4074	17.7857		18.6903	19.704		15.0897	15.1462			0.56538	0.695369		0.666587	0.836249		0.56538	0.695369																			0.377559	0.302502		0.759259	0.892378		0.533253	0.547486			6.8611	4.59697
	17.6749	18.0803		19.1536	21.6612		16.7283	16.8492			0.616185	0.727174		0.51636	0.715524		0.616185	0.727174																			0.760794	0.796787		0.633987	0.751432		0.449747	0.461115			10.4099	6.95699
	19.8451	21.5359		20.0029	22.566		18.7034	19.1355			0.501168	0.634523		0.724517	0.898055		0.501168	0.634523																			0.742635	0.907167		0.746498	0.600976		0.0437192	0.346059			4.44023	2.93538
	22.3937	25.3436		15.9734	17.8727		15.0901	15.1988			0.523925	0.761794		0.500852	0.674728		0.523925	0.761794																			0.867479	0.907976		0.746788	0.750113		0.163551	0.435989			13.5122	10.9728
	21.0676	24.2111		14.0312	14.1238						0.494946	0.689446		0.641958	0.840057																						0.817495	0.937857		0.518594	0.860549		0.146779	0.24118			10.5675	8.7102
	18.838	20.3554		14.8106	14.8939						0.48609	0.622325		0.522644	0.623528																						0.673122	0.726588		0.724129	0.751897		0.282546	0.320617			7.17995	6.04928
	20.5644	22.314		15.1599	15.2925						0.495143	0.698112		0.482983	0.599701																						0.525659	0.89549		0.746788	0.750113		0.602565	0.713473			7.46085	3.50869
	21.6787	23.7347		15.7044	15.8123						0.540153	0.783341		0.472938	0.580447																						0.554172	0.631289		0.648104	0.815146		0.665563	0.740801			10.7372	8.68345
	21.2985	23.8285		15.276	15.3433						0.517454	0.704861		0.55233	0.702036																						0.90825	0.912867		0.555474	0.803708		0.904812	0.359069			12.1978	9.45912
	21.361	24.0199		15.7108	15.7866						0.538958	0.713855		0.445423	0.531607																						0.881402	0.997844		0.560487	0.718161		0.222303	0.861244			5.65309	4.10359
	21.7593	24.7071		13.6035	13.7156						0.534661	0.699604		0.515396	0.635836																						0.646226	0.89738		0.531879	0.745741		0.270016	0.617757			7.38476	4.61154
	15.6118	17.8375		12.7745	12.8915						0.562619	0.678652		0.457581	0.56344																						0.86005	0.927879		0.324497	0.610134		0.182292	0.393712			6.11928	3.58752
	23.8964	24.2078		19.1651	22.6346						0.700832	0.951923		0.494946	0.689446																						0.836228	0.871464		0.330254	0.55536		0.591943	0.788609			4.3926	1.43619
	21.4736	21.6846		21.5942	23.8233						0.742954	0.7568		0.48609	0.622325																						0.874383	0.893755		0.677041	0.71379		0.30975	0.506721			14.9685	13.0928
	26.022	26.6918		15.2348	17.8284						0.462556	0.53972		0.495143	0.698112																						0.875192	0.950895		0.0642372	0.14013		0.612795	0.753935			10.493	8.63508
	25.5447	26.2749		16.5341	17.409						0.372118	0.584848		0.540153	0.783341																						0.836929	0.874658		0.365785	0.439431		0.185376	0.574303			8.96597	6.81115
	24.9594	25.6685		17.5267	18.5279						0.720547	0.79564		0.517454	0.704861																						0.574191	0.628597		0.18153	0.933626		0.718519	0.912998			9.49071	5.98939
	25.5113	25.9362		19.6315	20.6084						0.78253	0.900948		0.538958	0.713855																						0.704671	0.956806		0.14883	0.830528		0.477454	0.611682			13.9886	10.9024
	25.1185	25.7642		15.3193	17.1764						0.5666	0.741		0.534661	0.699604																						0.759305	0.843137		0.275571	0.938531		0.610811	0.823766			8.11665	5.9504
	24.7404	25.4108		16.9621	18.6479						0.5233	0.663		0.561262	0.678652																						0.227374	0.545455		0.573244	0.906513		0.143351	0.217554			7.15029	5.15492
																																					0.982026	0.818757		0.23324	0.837808		0.638819	0.87414			9.09594	6.25374
																																					0.736416	0.793529		0.672543	0.726081		0.226668	0.365656			8.83293	7.68201
																																					0.474366	0.654753		0.379044	0.63195		0.837274	0.972591			14.0454	11.0341
																																					0.918533	0.925147		0.493105	0.770911		0.348624	0.743883			11.131	9.65394
																																					0.555797	0.795324		0.267658	0.884064		0.197698	0.393819			16.9473	14.222
																																					0.191849	0.891413		0.295064	0.931806		0.449449	0.849067			8.99442	5.20953
																																					0.382336	0.713666		0.12114	0.819829		0.255684	0.580622			9.22131	6.25945
																																					0.322373	0.418367		0.275733	0.904374		0.332831	0.875421			7.22523	3.35159
																																					0.525659	0.89549		0.604946	0.970862		0.602565	0.713473			9.06474	5.87518
																																					0.742412	0.765912		0.146938	0.898457		0.355142	0.565308			8.28878	5.70814
																																					0.809988	0.823144		0.580119	0.68798		0.211268	0.783444			6.82973	4.64979
																																					0.494624	0.808349		0.824435	0.82478		0.266701	0.309124			7.06464	4.61242
																																					0.494624	0.805187		0.0841622	0.629471		0.266701	0.622956			7.14197	4.94601
																																					0.832466	0.837653		0.635849	0.440883		0.325897	0.776905			14.8311	12.592
																																					0.759794	0.788776		0.143076	0.740642		0.46423	0.618332			8.09499	6.79654
																																					0.856077	0.862473		0.203898	0.491598		0.105435	0.372896			9.60966	7.72044
																																					0.719608	0.518039		0.134373	0.8226		0.636307	0.868499			10.3969	8.01182
																																					0.452586	0.92307		0.129686	0.963703		0.801437	0.918473			7.68388	6.22666
																																					0.913077	0.894753		0.585064	0.956522		0.739422	0.780442			10.5457	7.82761
																																					0.237131	0.899101		0.216229	0.864876		0.176551	0.260738			7.88888	6.33691
																																					0.419401	0.74305		0.0802504	0.906214		0.100379	0.538643			8.73419	6.29598
																																					0.471774	0.79939		0.136662	0.792644		0.348332	0.731439			5.78534	4.16976
																																					0.322454	0.560117		0.601961	0.974303		0.674021	0.78743			14.1899	11.1899
																																					0.738247	0.736722		0.631179	0.9512		0.394469	0.513112			8.11457	5.89061
																																					0.59957	0.675545		0.55137	0.957184		0.666181	0.903884			6.70396	3.66255
																																					0.740122	0.894321		0.523333	0.901274		0.160229	0.160076			6.7493	3.47426
																																					0.660136	0.83112		0.151313	0.718631		0.422799	0.482833			14.3693	12.5781
																																					0.347705	0.394848		0.178531	0.401541		0.723279	0.756622			8.38126	5.75684
																																					0.606601	0.589297		0.573593	0.85415		0.352741	0.526721			16.1412	14.1224
																																					0.692607	0.701893		0.189798	0.966304		0.293382	0.588379			9.16339	8.12057
																																					0.410792	0.67779		0.0604696	0.686131		0.572519	0.801223			10.5214	7.63641
																																					0.362439	0.369836		0.100247	0.82246		0.238877	0.850993			9.3443	7.00465
																																					0.853854	0.860861		0.135337	0.856491		0.574616	0.651294			10.9831	7.93241
																																					0.700999	0.796053		0.150988	0.946172		0.445347	0.76067			8.45744	7.16137
																																					0.761905	0.925144		0.705118	0.74424		0.710514	0.775602			10.3759	8.58876
																																					0.547278	0.653141		0.24705	0.903217		0.53247	0.543822			11.9775	8.16736
																																					0.846712	0.915677		0.314486	0.91871		0.245599	0.920771			9.57292	6.11072
																																					0.631982	0.867878		0.496129	0.868119		0.598726	0.617781			9.19679	7.37864
																																					0.903273	0.91165		0.29782	0.737156		0.545414	0.663494			9.78788	6.9038
																																					0.796893	0.761826		0.144493	0.50893		0.257953	0.321684			5.21642	2.24942
																																					0.884292	0.909156		0.120314	0.898781		0.346484	0.487129			7.58794	5.39365
																																					0.36817	0.552734		0.64618	0.952362		0.486804	0.747995			9.32072	5.73684
																																					0.932147	0.850585		0.560773	0.927457		0.583476	0.844333			9.67145	7.2837
																																					0.372331	0.871873		0.0937014	0.821577		0.244876	0.931881			5.51756	2.5853
																																					0.425084	0.506012		0.158517	0.46825		0.467096	0.412508			10.1209	6.84649
																																					0.913563	0.964771		0.156876	0.881665		0.319633	0.174571			9.35888	7.2961
																																					0.378827	0.825517		0.13244	0.870597		0.560519	0.603741			6.29067	3.14559
																																					0.887339	0.932592		0.509793	0.813393		0.809836	0.921041			7.07956	3.59709
																																					0.682873	0.775236		0.260951	0.90149		0.523199	0.686149			9.76828	7.95995
																																					0.351661	0.529154		0.202727	0.776126		0.606892	0.654284			9.84402	7.73675
																																					0.619681	0.848404		0.168937	0.964617		0.740905	0.77668			7.28431	5.14519
																																					0.773436	0.834549		0.805081	0.716981		0.613069	0.740767			4.9446	2.98261
																																					0.188835	0.473543		0.512497	0.835468		0.551545	0.625708			7.69181	5.11967
																																					0.792148	0.907672		0.151558	0.415946		0.137871	0.316007			11.6035	7.70282
																																					0.496283	0.892853		0.204935	0.803155		0.16447	0.521777			6.74766	4.59306
																																					0.340065	0.355274		0.67314	0.843223		0.134192	0.483421			9.60383	6.17942
																																					0.748792	0.803571		0.0844645	0.70899		0.422272	0.719665			5.10705	2.63726
																																					0.596735	0.655937		0.214079	0.955014		0.356273	0.797744			12.878	10.5287
																																					0.708457	0.791874		0.0835117	0.942324		0.495861	0.604134			7.40092	4.36004
																																					0.151754	0.169637		0.137669	0.909584		0.368127	0.766628			8.76375	5.01009
																																					0.472088	0.505703		0.57562	0.97815		0.884677	0.710923			7.95413	5.22133
																																					0.705292	0.724671		0.155072	0.889167		0.212407	0.425458			14.3733	11.0954
																																					0.597521	0.981982		0.0959194	0.938306		0.770348	0.838001			11.388	9.38907
																																					0.373952	0.641593		0.131292	0.964072		0.457033	0.746701			5.23705	3.13126
																																					0.556622	0.797156		0.142651	0.927778		0.557692	0.817794			11.8825	9.86092
																																					0.653895	0.906758		0.11781	0.945156		0.465723	0.508784			11.15	9.19662
																																					0.423611	0.435714		0.134068	0.899313		0.836393	0.870847			8.41981	6.13898
																																					0.711367	0.672414		0.0674157	0.897661		0.435374	0.569493			10.6063	7.60276
																																					0.373416	0.374968		0.624113	0.938328		0.408481	0.585613			5.5374	3.37999
																																					0.622609	0.629174		0.583026	0.903226		0.575154	0.645089			3.89098	0.675285
																																					0.397921	0.507229		0.567442	0.892182		0.273796	0.330738			11.139	7.87497
																																					0.430973	0.451802		0.424064	0.738081		0.467734	0.585658			9.98731	6.40281
																																					0.210669	0.533355		0.672441	0.681499		0.305072	0.74635			7.82066	3.84736
																																					0.641593	0.755208		0.103186	0.802721		0.335995	0.774257			7.3202	3.35754
																																					0.625783	0.906685		0.5766	0.908022		0.615385	0.655384			5.77604	3.60107
																																					0.736206	0.843499		0.48363	0.798265		0.687363	0.899574			5.92378	3.45271
																																					0.514034	0.761905		0.494888	0.8875		0.419079	0.644526			9.27547	5.5115
																																					0.693747	0.744004		0.838853	0.473182		0.418991	0.618461			7.74674	3.76597
																																					0.701348	0.752458		0.538985	0.880583		0.485087	0.79671			8.70237	6.64211
																																					0.632147	0.715595		0.648705	0.938347		0.441794	0.554977			6.69186	4.78928
																																					0.905593	0.934714		0.0697495	0.952519		0.434406	0.202279			11.8269	9.95827
																																					0.0219646	0.467137		0.608186	0.872679		0.387931	0.539089			6.23219	4.64253
																																					0.516045	0.467137		0.59563	0.960905		0.273352	0.688236			9.19056	5.8625
																																					0.768007	0.762895		0.614188	0.913555		0.626257	0.830828			12.3856	8.89712
																																					0.948097	0.725749		0.56908	0.358889		0.620469	0.791667			9.5343	6.18265
																																					0.313684	0.383691		0.611986	0.940577		0.623116	0.61828			3.51612	1.26568
																																					0.67205	0.708115		0.658066	0.888726		0.503597	0.580053			8.30517	5.40439
																																					0.93356	0.750342		0.198915	0.94352		0.64823	0.644129			8.45119	5.7426
																																					0.248151	0.392136		0.365738	0.973269		0.740622	0.8589			8.66315	6.1091
																																					0.483937	0.525182		0.290136	0.772152		0.292438	0.299465			10.0073	5.81098
																																					0.745814	0.884156		0.734548	0.777236		0.43855	0.827251			9.0032	5.66206
																																					0.700353	0.782152		0.53374	0.747235		0.5383	0.864113			8.83379	5.03641
																																					0.720747	0.769433		0.602812	0.752672		0.632035	0.772115			10.5112	6.63496
																																					0.178332	0.59498		0.581554	0.760218		0.208494	0.733711			8.35464	4.33095
																																					0.903594	0.905202		0.423164	0.744846		0.340404	0.496465			4.59494	2.54408
																																					0.792365	0.443011		0.699395	0.860096		0.025641	0.359557			8.09623	4.20021
																																					0.290033	0.863074		0.668643	0.873892		0.32445	0.47435			9.52068	8.12359
																																					0.691007	0.786068		0.315466	0.919677		0.688662	0.708817			14.5997	11.4883
																																					0.303969	0.342357		0.293882	0.552043		0.56447	0.650564			7.83666	5.87007
																																					0.520142	0.643365		0.140759	0.304024		0.266293	0.544511			8.99168	5.38861
																																					0.841804	0.937406		0.746172	0.840315		0.55302	0.6477			6.24589	3.45819
																																					0.746325	0.773845		0.728693	0.508355		0.240566	0.88671			6.38217	3.1424
																																					0.699492	0.553367		0.277635	0.726478		0.123249	0.410051			9.23751	6.69359
																																					0.919643	0.9261		0.37093	0.882924		0.623719	0.446009			10.7146	8.15006
																																					0.268541	0.703762		0.133899	0.531657		0.248037	0.555739			5.38097	2.3613
																																					0.844285	0.890405		0.160723	0.899135		0.314345	0.533522			10.3062	7.37683
																																					0.543287	0.624925		0.195113	0.936102		0.490175	0.713224			7.09223	4.27902
																																					0.873397	0.883306		0.445258	0.894428		0.278223	0.344901			7.55044	5.5204
																																					0.398166	0.577398		0.363131	0.642857		0.322517	0.419795			8.44288	6.5768
																																					0.443653	0.470184		0.175165	0.87758		0.287482	0.393895			10.9775	8.16196
																																					0.739437	0.715746		0.66188	0.750175		0.42895	0.510135			9.76915	7.55794
																																					0.437771	0.503328		0.638822	0.884354		0.272783	0.646112			7.52423	5.92495
																																					0.466576	0.425109		0.594126	0.990262		0.151708	0.257347			14.3924	10.8179
																																					0.722222	0.795194		0.178671	0.9125		0.0777111	0.503236			11.3627	7.85358
																																					0.663934	0.527322		0.178671	0.571261		0.382688	0.608182			7.0854	4.61485
																																					0.710683	0.847921		0.217232	0.684984		0.493622	0.665463			8.18935	6.52556
																																					0.578504	0.628146		0.110743	0.848414		0.175636	0.315558			9.9543	6.47254
																																					0.274329	0.778046		0.0621676	0.513308		0.151767	0.299315			7.38218	5.57266
																																					0.379922	0.778046		0.550583	0.977402		0.323516	0.387228			6.10206	4.06565
																																					0.897221	0.918764		0.277532	0.986907		0.280153	0.577347			11.6153	7.92453
																																					0.585433	0.567109		0.303849	0.945254		0.286308	0.465378			5.54764	2.04518
																																					0.395404	0.399102		0.623098	0.904492		0.326007	0.85348			8.85254	7.00142
																																					0.709322	0.711677		0.490641	0.908068		0.287949	0.652813			10.5935	6.89291
																																					0.604893	0.634251		0.665967	0.974051		0.533608	0.859605			7.43569	5.37464
																																					0.406111	0.500342		0.47803	0.715152		0.401429	0.540561			14.103	10.7469
																																					0.766247	0.850992		0.0824361	0.899911		0.260251	0.700965			8.62745	5.90309
																																					0.904797	0.911852		0.295214	0.998122		0.0997758	0.308296			8.15213	5.35826
																																					0.488417	0.507014		0.157895	0.945854		0.132597	0.181045			6.90133	4.8201
																																					0.423913	0.500494		0.620187	0.959129		0.769433	0.667457			5.49202	3.76066
																																					0.901882	0.903597		0.553528	0.906151		0.717755	0.649713			6.62088	4.56369
																																					0.663555	0.793689		0.136597	0.871041		0.650902	0.952085			8.53295	5.93306
																																					0.357763	0.375126		0.385267	0.97179		0.690062	0.917558			8.0987	6.27557
																																					0.251835	0.549938		0.874121	0.827434		0.0214949	0.86823			5.59304	2.9088
																																					0.313805	0.329476		0.47349	0.921969		0.304094	0.881579			6.33385	2.66186
																																					0.855789	0.880682		0.570124	0.954626		0.256844	0.772466			7.69732	5.56663
																																					0.437935	0.376183		0.665025	0.789815		0.681484	0.789823			8.92077	7.08693
																																					0.557196	0.630217		0.615905	0.684066		0.325714	0.676113			6.7079	3.97453
																																					0.564024	0.677708		0.913696	0.706366		0.10929	0.724638			6.60021	4.42883
																																					0.628628	0.778434		0.477796	0.938167		0.504677	0.787437			8.33382	5.98166
																																					0.845758	0.942362		0.351528	0.895508		0.244839	0.697552			8.33813	5.70039
																																					0.560606	0.825893		0.725108	0.775373		0.301145	0.66211			8.59316	6.77566
																																					0.496085	0.52783		0.568138	0.899493		0.312977	0.594244			7.55591	5.09859
																																					0.836028	0.917527		0.929463	0.567888		0.24065	0.391777			7.10929	4.75492
																																					0.646707	0.794118		0.767325	0.861463		0.767826	0.712748			12.1402	8.24701
																																					0.557293	0.663093		0.244277	0.786075		0.301516	0.452664			6.00367	2.0231
																																					0.645494	0.852937		0.155991	0.85026		0.461849	0.365111			6.42009	3.09633
																																					0.667698	0.759843		0.119816	0.946161		0.00906618	0.192203			8.76465	5.84801
																																					0.376033	0.510989		0.190681	0.900174		0.295567	0.568946			12.7362	11.1614
																																					0.109504	0.716216		0.0914402	0.880891		0.158981	0.616491			8.50376	6.63288
																																					0.181818	0.544253		0.560882	0.765331		0.31506	0.513548			3.42335	1.66837
																																					0.263446	0.313789		0.654776	0.922671		0.681484	0.789823			6.40833	3.03766
																																					0.259409	0.433459		0.553719	0.923538		0.325714	0.676113			7.12116	3.73393
																																					0.582245	0.652683		0.381966	0.900905		0.10929	0.724638			6.61278	3.44367
																																					0.472481	0.882626		0.540785	0.522659		0.504677	0.787437			8.61458	6.32436
																																					0.48829	0.55526		0.585422	0.945438		0.244839	0.697552			8.67554	4.96342
																																					0.472481	0.632204		0.147431	0.896576		0.301145	0.66211			10.3674	7.48818
																																					0.132408	0.128484		0.130188	0.694161		0.312977	0.594244			7.86449	6.37133
																																					0.703995	0.851128		0.119816	0.946161		0.24065	0.391777			11.933	8.7438
																																					0.844948	0.823376		0.0454251	0.696493		0.767826	0.712748			12.6346	10.6289
																																					0.741549	0.917912		0.759299	0.961075		0.681484	0.789823			9.40938	7.36529
																																					0.651817	0.815729		0.824554	0.92192		0.325714	0.676113			7.62878	5.40068
																																					0.334182	0.386029		0.340554	0.978755		0.504677	0.787437			8.1821	4.30557
																																					0.445378	0.524752		0.667812	0.918239		0.244839	0.697552			10.7128	8.767
																																					0.275208	0.363026		0.159572	0.7903		0.301145	0.66211			11.1345	8.14857
																																					0.886831	0.973154		0.586384	0.972476		0.325714	0.676113			11.0397	7.67043
																																					0.411699	0.761283		0.345683	0.833531		0.10929	0.724638			9.78137	6.45104
																																					0.623819	0.651817		0.515757	0.88992						12.4796	9.24883
																																					0.787316	0.818639		0.612399	0.908827						10.6448	7.48792
																																					0.6001	0.758339		0.635609	0.946103						5.99371	3.24898
																																					0.539002	0.823376		0.695482	0.853708						9.7794	7.30836
																																					0.405678	0.480209		0.0687426	0.844916						12.2574	8.68777
																																					0.649797	0.903679		0.0454251	0.651181						9.96815	7.53751
																																					0.583929	0.631274		0.227618	0.957593						7.02642	3.34119
																																					0.547976	0.520294		0.583939	0.956774						12.6574	8.53516
																																					0.46213	0.293085		0.534593	0.807198						8.81184	6.38751
																																					0.286032	0.439354		0.290415	0.944013						8.39141	6.82524
																																					0.167996	0.7211		0.162349	0.65538						10.9203	8.15455
																																					0.560861	0.597804		0.674587	0.957045						11.9415	9.74563
																																					0.22006	0.89108		0.653886	0.988848						6.92685	5.13207
																																					0.102786	0.563523		0.710462	0.85						9.09802	6.91856
																																					0.66322	0.80767		0.302126	0.791204						8.8089	6.14612
																																					0.323211	0.873869		0.469438	0.88966						9.70307	6.80579
																																					0.290976	0.69803		0.593294	0.915311						8.75116	5.2299
																																					0.656476	0.695115		0.775436	0.774602						11.0493	8.03311
																																					0.596752	0.615311		0.727798	0.91462						11.4379	9.30494
																																					0.756274	0.605087		0.534593	0.807198						7.78833	5.85257
																																					0.794925	0.977413		0.212078	0.323998						11.8025	8.46736
																																					0.514477	0.706963		0.505606	0.836572						5.46316	7.43188
																																					0.359863	0.766909		0.096309	0.84492						3.60554	6.43652
																																					0.462472	0.752244		0.649904	0.986047						7.08009	10.7186
																																					0.455955	0.448061		0.693825	0.826123						7.08701	9.29768
																																					0.519513	0.557975		0.0942346	0.945613						7.96791	9.94673
																																					0.706963	0.776526		0.233267	0.854545						5.3854	8.55913
																																					0.360757	0.451132		0.280186	0.925557						7.46497	9.23049
																																					0.45	0.491722		0.631083	0.947858						7.6662	8.94669
																																					0.379022	0.545876		0.657775	0.950524						6.70894	9.79393
																																					0.77855	0.786327		0.315064	0.895815						4.81788	7.339
																																					0.744104	0.753538		0.63861	0.935998						11.0124	13.0852
																																								0.116874	0.980861
																																								0.608696	0.952146
																																								0.0907029	0.978522
																																								0.66725	0.953335
																																								0.532438	0.927273
																																								0.260392	0.847215
																																								0.421268	0.902553
																																								0.274085	0.901582
																																								0.223832	0.853117
																																								0.329616	0.940872
																																								0.561082	0.925646
																																								0.405433	0.918151
																																								0.212001	0.944787
																																								0.632499	0.960653
																																								0.607233	0.941632
																																								0.60391	0.954144
																																								0.140218	0.723353
																																								0.395278	0.939058
																																								0.225693	0.854167
																																								0.583403	0.489522
																																								0.101039	0.824057
																																								0.740107	0.692346
																																								0.118682	0.899461
																																								0.0641022	0.819239
																																								0.602994	0.972195
																																								0.0627384	0.86119
																																								0.626939	0.946607
																																								0.5804	0.913634
																																								0.202115	0.867846
																																								0.0836101	0.705688
																																								0.208499	0.885581
																																								0.618349	0.847181
																																								0.618594	0.932671
																																								0.208499	0.885581
																																								0.592593	0.888587
																																								0.0857317	0.875724
																																								0.030525	0.831976
																																								0.100078	0.955317
																																								0.145949	0.74778
																																								0.459036	0.928276
																																								0.125859	0.966014
																																								0.841128	0.91448
																																								0.44776	0.777108
																																								0.21427	0.841896
																																								0.660808	0.754757
																																								0.394121	0.592814
																																								0.688239	0.934448
																																								0.650066	0.735405
																																								0.390476	0.570476
																																								0.777209	0.821154
																																								0.642359	0.706775
																																								0.745423	0.935286
																																								0.628728	0.85935
																																								0.663987	0.949889
																																								0.0724175	0.771565
																																								0.786221	0.971038
																																								0.555101	0.894435
																																								0.838916	0.831683
																																								0.46074	0.98023
																																								0.368091	0.667963
																																								0.378372	0.899287
																																								0.560185	0.901986
																																								0.540564	0.879382
																																								0.66454	0.929009
																																								0.609635	0.92111
																																								0.544895	0.879734
																																								0.596522	0.949454
																																								0.402575	0.932671
																																								0.402878	0.684417
																																								0.755943	0.838574
																																								0.199237	0.950259
																																								0.828364	0.622568
																																								0.663048	0.912112
																																								0.619257	0.973397
																																								0.0891538	0.569085
																																								0.555966	0.83307
																																								0.383372	0.873342
																																								0.166026	0.876068
																																								0.553614	0.931664
																																								0.39794	0.641065
																																								0.577874	0.829497
																																								0.519851	0.823183
																																								0.478899	0.808081
																																								0.501538	0.898773
																																								0.597881	0.914729
																																								0.0844165	0.757175
																																								0.566392	0.853601
																																								0.557225	0.841931
																																								0.508982	0.91267
																																								0.60021	0.882921
																																								0.535526	0.825924
																																								0.900635	0.956311
																																								0.312925	0.8775
																																								0.165788	0.524988
																																								0.511181	0.854845
																																								0.108897	0.784189
																																								0.542686	0.769571
																																								0.710379	0.89536
																																								0.632624	0.930007
																																								0.53249	0.943586
																																								0.463066	0.594845
																																								0.589104	0.901767
																																								0.351896	0.902174
																																								0.433507	0.880769
																																								0.626939	0.966591
																																								0.661343	0.933901
																																								0.0748548	0.882511
																																								0.768542	0.862469
																																								0.518738	0.738246
																																								0.781612	0.945277
																																								0.179308	0.697959
																																								0.379762	0.849492
																																								0.594467	0.865422
																																								0.644	0.982706
																																								0.710379	0.89536
																																								0.53249	0.943586
																																								0.463066	0.594845
																																								0.628607	0.921747
																																								0.606294	0.863116
																																								0.730058	0.998265
																																								0.586786	0.916618
																																								0.613148	0.894878
																																								0.133469	0.757822
																																								0.385538	0.841902
																																								0.705091	0.579286
																																								0.124443	0.674727
																																								0.553627	0.859116
																																								0.441722	0.717732
																																								0.378617	0.606178
																																								0.59314	0.850234
																																								0.649695	0.898753
																																								0.374679	0.616388
																																								0.471572	0.808795
																																								0.426984	0.843739
																																								0.527439	0.933488
																																								0.653193	0.944791
																																								0.28508	0.835971
																																								0.819242	0.610913
																																								0.834291	0.670678
																																								0.152513	0.866722
																																								0.456104	0.714267
																																								0.525323	0.814536
																																								0.614262	0.712614
																																								0.560146	0.878986
																																								0.553987	0.999311
																																								0.553578	0.917404
																																								0.530887	0.852652
																																								0.479355	0.790698
																																								0.714992	0.957631
																																								0.569714	0.828188
																																								0.340187	0.501505
																																								0.648564	0.930261
																																								0.680059	0.953999
																																								0.801729	0.94662
																																								0.635	0.889494
																																								0.326407	0.592264
																																								0.192237	0.757486
																																								0.509246	0.813536
																																								0.341227	0.71236
																																								0.693462	0.798883
																																								0.754331	0.831548
																																								0.565685	0.985501
																																								0.525928	0.965538
																																								0.631111	0.961771
																																								0.00542449	0.639626
																																								0.39496	0.662708
																																								0.720072	0.829167
																																								0.731707	0.90875
																																								0.245013	0.831118
																																								0.861723	0.792149
																																								0.472729	0.86649
																																								0.16916	0.899536
																																								0.741055	0.863005
																																								0.823963	0.884992
																																								0.0463901	0.902458
																																								0.562062	0.851528
																																								0.828159	0.932625
																																								0.192685	0.719058
																																								0.584892	0.920725
																																								0.325331	0.474338
																																								0.625786	0.820116
																																								0.633513	0.865304
																																								0.483542	0.801691
																																								0.47122	0.72221
																																								0.886795	0.898045
																																								0.0841547	0.575875
																																								0.720791	0.746817
[truncated: 17 more columns]

## Sheet: Fig.2
Tubulin	raw	SpiDe-Sr	CD45	raw	SpiDe-Sr	CD34	raw	SpiDe-Sr		Tubulin	raw	SpiDe-Sr	CD45	raw	SpiDe-Sr	CD34	raw	SpiDe-Sr		Tubulin	raw	SpiDe-Sr	CD45	raw	SpiDe-Sr	CD34	raw	SpiDe-Sr				PSNR	SSIM	RunningTime		Tubulin	raw	SpiDe-Sr	CD45	raw	SpiDe-Sr	CD34	raw	SpiDe-Sr		Tubulin	raw	SpiDe-Sr	CD45
PSNR	30.2459	32.0146	PSNR	15.7521	19.0229	PSNR	22.5013	25.659		SSIM	0.844611	0.961733	SSIM	0.554127	0.868326	SSIM	0.819216	0.943307		Accuracy	0.84375	0.931034	Accuracy	0.809524	0.894737	Accuracy	0.764706	1		Tubulin	Raw	22.9776	0.555839	0.05		IoU	0.529865	0.776493	IoU	0.693799	0.762054	IoU	0.737113	0.848306		Distance of expression	13.1981	9.5656	Distance of expression
	24.1092	25.5803		15.6867	17.209		22.5033	23.3118			0.781863	0.90605		0.490213	0.60797		0.376899	0.646265			0.85	0.971429		0.928571	1		0.866667	0.928571			SRCNN	22.8944	0.56062	0.758129			0.652038	0.886111		0.711476	0.846143		0.724273	0.976936			15.9587	12.3069
	26.0783	27.7724		15.2164	17.6567		24.6432	25.9179			0.802786	0.933932		0.419493	0.60983		0.434539	0.732003			0.954545	1		0.928571	0.928571		0.941176	0.888889			KernelGAN	20.1772	0.536091	0.596201			0.83174	0.726389		0.757653	0.839682		0.655841	0.713299			13.3865	11.3385
	26.4472	27.4808		16.8933	19.5734		24.613	26.9702			0.758533	0.877009		0.431737	0.803609		0.380935	0.670336			0.785714	0.914286		0.789474	1		0.802469	0.942029			RCAN	25.6643	0.525072	0.356865			0.884359	0.761905		0.504691	0.710699		0.774164	0.837954			13.3594	9.87664
	26.3463	27.6272		15.0183	19.4941		20.674	23.5538			0.900605	0.975224		0.446422	0.60688		0.367051	0.64206			0.9375	0.969697		0.809524	1		0.818182	0.818182			SpiDe-Sr	27.4736	0.782686	0.444348			0.866516	0.752981		0.672067	0.733815		0.656079	0.793384			11.8344	9.33158
	26.3657	26.7595		14.7493	18.21		22.0989	23.2489			0.84705	0.983622		0.427346	0.612548		0.345464	0.631531			0.909091	0.969697		0.869565	0.952381		0.846154	0.846154		CD45	Raw	15.3943	0.346637	0.05			0.695335	0.934519		0.821158	0.863469		0.676779	0.932149			12.2351	9.95618
	29.7625	30.4733		15.1943	18.6868		22.1552	23.2177			0.889387	0.972232		0.448512	0.591196		0.333848	0.606886			0.945946	0.981818		0.882353	1		0.6875	0.916667			SRCNN	18.389	0.521062	0.779605			0.840102	0.741996		0.163754	0.886009		0.513654	0.807996			8.50881	4.8017
	29.245	30.6029		14.633	18.0466		22.7861	24.0647			0.862604	0.994672		0.461118	0.584137		0.398667	0.738607			0.973684	0.991379		0.869565	1		0.682927	0.857143			KernelGAN	20.2878	0.495085	0.634115			0.651416	0.882692		0.230322	0.652991		0.828174	0.876293			13.0389	10.3162
	24.2577	27.88		15.4973	19.9904		24.448	26.0033			0.669922	0.793033		0.471847	0.614693		0.429595	0.779144			0.839161	0.952381		0.869565	1		0.75	0.857143			RCAN	24.5482	0.49644	0.355302			0.563291	0.905589		0.632834	0.755168		0.557159	0.88501			13.0894	9.80614
	24.8323	25.3901		13.2011	16.4935		22.9986	24.344			0.671287	0.784951		0.522202	0.605001		0.424117	0.727192			0.804348	0.921053		0.9375	1		0.777778	1			SpiDe-Sr	24.7934	0.592889	0.438318			0.803612	0.766436		0.823147	0.865259		0.724103	0.787574			7.1912	5.32683
	26.3388	27.8508		12.105	15.3979		20.293	24.2871			0.679278	0.805193		0.391375	0.694866		0.480649	0.523475			0.689655	0.92		0.888889	1		0.833333	0.875		CD34	Raw	22.0538	0.416853	0.05			0.758065	0.94948		0.860232	0.929081		0.700471	0.84396			4.97404	1.56985
	24.7003	26.146		16.8059	20.156		22.6972	23.9095			0.766603	0.894289		0.572551	0.932135		0.89934	0.94604			0.894737	0.971429		0.909091	0.909091		0.888889	1			SRCNN	22.6543	0.56268	0.727625			0.356129	0.912258		0.724103	0.841587		0.237723	0.228483			17.2494	13.3317
	26.06	27.051		12.5339	15.8523		20.0733	23.7226			0.865387	0.968786		0.51893	0.698931		0.36984	0.484106			0.962025	0.971429		0.88	0.956522		0.733333	0.909091			KernelGAN	20.1955	0.585689	0.597818			0.288202	0.905405		0.686911	0.946359		0.855993	0.90283			10.1852	7.54926
	27.0156	27.7078		17.4118	19.7682		21.4781	22.4074			0.793654	0.933003		0.549443	0.920378		0.3585	0.635072			0.983051	1		0.757576	0.892857		0.789474	0.9375			RCAN	22.8902	0.536628	0.337586			0.768392	0.868639		0.769372	0.916379		0.771838	0.852514			16.2924	13.3391
	22.7053	27.6439		17.2363	19.6256		25.1493	26.6268			0.777924	0.916485		0.576893	0.912975		0.427982	0.745894			0.901961	0.962264		0.807692	1		0.875	1			SpiDe-Sr	24.8583	0.688824	0.47134			0.879566	0.800539		0.648296	0.650739		0.93003	0.932285			12.9609	9.42381
	23.7846	27.702		16.057	18.3591		28.7618	32.8989			0.768567	0.912885		0.581261	0.909622		0.86534	0.922117			0.927374	0.961957		0.923077	0.923077		0.909091	1									0.712016	0.90566		0.767235	0.887198		0.846916	0.890375			6.25012	4.10026
	25.3519	26.0087		16.3326	18.6658		23.936	27.1385			0.707651	0.832622		0.564761	0.90013		0.385498	0.673828			0.940171	0.982906		0.730769	0.944444		0.636364	0.875									0.649513	0.859527		0.708746	0.837566		0.688423	0.920135			6.14258	2.31988
	24.7462	25.1704		15.3681	17.7184		23.5011	25.6388			0.686491	0.812863		0.552621	0.88971		0.409315	0.713883			0.932432	0.966443		0.964286	0.964286		0.928571	1									0.590728	0.931106		0.792067	0.861712		0.793802	0.791512			12.835	10.4181
	25.2352	26.9477		15.509	16.8206		21.1106	24.7446			0.737027	0.853965		0.549054	0.893544		0.354068	0.640747			0.902778	0.964539		0.783784	0.935484		0.842105	0.888889									0.488398	0.88755		0.670744	0.797713		0.523826	0.798631			14.5096	11.1851
	24.9775	25.462		16.3705	19.6771		23.2383	25.4348			0.652208	0.769794		0.508655	0.621756		0.372999	0.68725			0.855556	0.939759		0.818182	1		0.684211	1									0.522167	0.937586		0.676575	0.778079		0.578662	0.874244			13.9768	11.1594
	25.4502	26.025		15.9113	18.2083		24.8079	26.3648			0.648371	0.771873		0.564797	0.933789		0.403024	0.69671			0.923977	0.963415		0.666667	0.928571		0.9375	1									0.337393	0.826513		0.804918	0.918425		0.711515	0.771613			13.4673	10.1933
	25.019	26.5315		14.6294	16.9152		20.2232	25.5935			0.71617	0.839222		0.470754	0.607831		0.427573	0.741355			0.857143	0.934307		0.928571	0.928571		0.857143	1									0.437288	0.891705		0.937362	0.940061		0.864614	0.906413			11.908	8.59555
	25.146	26.636		16.0346	18.5436		22.8706	24.1392			0.639552	0.755303		0.625228	0.67549		0.854258	0.996894			0.909605	0.966851		0.941176	0.941176		0.857143	0.857143									0.431177	0.833333		0.641987	0.849599		0.905975	0.934405			7.12522	4.82332
	27.4573	28.1049		15.341	18.8203		23.6271	24.5786			0.716801	0.84255		0.597758	0.819335		0.389604	0.663658			0.953216	0.976608		0.947368	0.947368		1	1									0.228655	0.744755		0.772085	0.881934		0.882086	0.971971			12.8871	9.90946
	23.1831	24.4907		15.3695	17.8137		21.8433	23.8504			0.605183	0.720033		0.567812	0.872249		0.359781	0.637853			0.615385	0.727273		0.814815	0.916667		0.75	1									0.167719	0.839552		0.68507	0.874932		0.956451	0.944048			12.389	10.2919
	24.2008	25.5581		16.8933	17.5286		22.0879	24.2437			0.632723	0.756357		0.681484	0.789823		0.355942	0.640311			0.9375	0.9375		0.842105	0.956175		0.833333	1									0.339233	0.864662		0.340711	0.557487		0.700859	0.975145			15.5416	11.7281
	28.1713	29.2648		15.0183	15.4707		22.3004	23.6362			0.850896	0.980408		0.571429	0.761134		0.382211	0.685858			0.885246	0.955752					0.857143	1									0.464789	0.779756		0.275842	0.895558		0.555608	0.843614			13.1462	10.0832
	29.734	31.2034		14.7493	15.18		18.9391	20.5977			0.882802	0.901048		0.492902	0.724638		0.381937	0.678932			0.898438	0.97479					0.666667	0.846154									0.238152	0.930511		0.842892	0.941838		0.758004	0.942251			14.7775	11.1165
	29.2619	30.7272		15.1943	15.6801		22.6116	23.8946			0.869045	0.992196		0.504677	0.787437		0.388045	0.701921			0.873016	0.982143					0.583333	0.875									0.677181	0.823861		0.868771	0.966759		0.590453	0.987218			19.7338	15.7016
	27.003	28.0821		14.633	15.036		23.8287	25.9238			0.814497	0.934929		0.548392	0.697552		0.339944	0.629569			0.973684	1					0.777778	0.875									0.69571	0.788182		0.812555	0.929015		0.748631	0.73561			13.7567	9.77462
	23.8964	24.2078		15.4973	15.9904		23.3353	24.4365			0.69672	0.834355		0.411447	0.66211		0.364793	0.64185			0.9375	1					0.769231	1									0.558652	0.995612		0.15835	0.881752		0.786474	0.849544			17.1091	13.9423
	21.4736	23.6846		13.2011	13.4935		21.8242	22.9353			0.634086	0.768905		0.512977	0.794244		0.39353	0.682802			0.806452	0.894737					0.857143	1									0.152866	0.903692		0.681107	0.809765		0.850508	0.923822			18.7836	14.8223
	26.022	27.6918		12.1754	12.3979		22.8083	23.9781			0.791479	0.920019		0.406504	0.691682		0.429378	0.760063			0.982456	0.982456					0.75	0.9375									0.216586	0.803407		0.773227	0.901256		0.639491	0.779098			12.8606	10.0917
	25.5447	26.2749		16.8059	17.156		17.4851	21.7558			0.734222	0.830624		0.767826	0.812748		0.690171	0.813869			0.953488	0.97619					0.870968	0.9									0.275813	0.903198		0.0249872	0.8386		0.669715	0.824964			15.2136	11.1748
	24.9594	25.6685		12.602	12.8523		25.6392	28.2244			0.727544	0.83443		0.501516	0.526643		0.384844	0.693707			0.947368	0.964286					0.857143	0.923077									0.493419	0.94206		0.387774	0.728805		0.428062	0.824779			10.6771	6.15043
	25.5113	26.9362		17.4254	17.7682		22.0139	23.2438			0.794979	0.913056		0.461849	0.651106		0.351677	0.634371			0.730159	0.968254					0.923077	1									0.60708	0.791097		0.153691	0.923035		0.582236	0.645246			12.1985	8.3162
	25.1185	26.7642					24.0944	25.2578			0.750474	0.8724					0.358337	0.643475			0.913043	0.954545					0.8	1									0.299497	0.854538		0.831034	0.824765		0.847043	0.873086			8.1918	6.18694
	24.7404	25.4108					22.3035	23.4467			0.782077	0.902639					0.343201	0.633134			0.900289	0.960986					0.789474	1									0.607661	0.808476		0.915711	0.918919		0.525234	0.54389			12.5533	9.34973
	24.5576	25.4438					22.0101	22.846			0.809212	0.954484					0.408336	0.734296									0.8125	1									0.246169	0.879967		0.882729	0.960789		0.797917	0.818676			5.02388	2.2734
	24.1535	25.0465					22.6987	23.8685			0.793591	0.932642					0.428488	0.759625									1	1									0.694752	0.654815		0.74329	0.864629		0.618742	0.692261			11.3213	9.19169
	23.0253	24.392					24.806	27.2228			0.732915	0.864073					0.389604	0.706866									0.8	1									0.613033	0.964517		0.288931	0.665893		0.686038	0.732671			13.9292	9.80198
	25.8745	25.9362					22.7647	24.365			0.589806	0.616491					0.366709	0.688163									0.857143	0.857143									0.493606	0.849912		0.720291	0.871616		0.871027	0.921842			11.0931	7.51686
	25.6755	25.7642					25.1193	27.0242			0.505986	0.613548					0.384427	0.68846									0.75	1									0.480143	0.904727		0.0806798	0.754647		0.884804	0.904909			3.1061	1.07822
	25.3319	25.4108					23.5734	27.1948			0.466905	0.474265					0.379661	0.686483									0.866667	0.928571									0.416805	0.968798		0.941592	0.963733		0.956252	0.986842			6.26608	2.59673
	25.3698	25.4438					20.6455	23.0903			0.681484	0.789823					0.374861	0.585016									0.923077	1									0.519454	0.764053		0.786459	0.840869		0.930122	0.939029			11.711	9.06925
	25.0176	25.0465					21.0001	24.6773			0.571429	0.696113					0.416205	0.721571									1	1									0.391318	0.905252		0.658649	0.908839		0.651259	0.677608			12.6442	8.40151
	23.3419	23.392					23.7637	25.3945			0.492902	0.724638					0.435092	0.758927									0.916667	1									0.680958	0.840241		0.918295	0.937998		0.825081	0.881019			11.3356	8.9325
	17.1409	17.2996					21.7748	23.6603			0.504677	0.787437					0.317211	0.560593									0.9	1									0.746519	0.809315		0.88801	0.94255		0.766153	0.75306			14.2192	10.8758
	15.4037	15.4875					22.2873	25.1351			0.448392	0.697552					0.304135	0.51183									0.75	0.941176									0.913366	0.82		0.730562	0.853621		0.807855	0.992768			7.71197	4.57872
	15.091	15.1393					18.1278	21.5621			0.411447	0.66211					0.495791	0.521264									0.727273	0.761905									0.934273	0.906009		0.503664	0.608086		0.924611	0.986975			10.9	8.0621
	16.7283	16.8492					24.4934	26.5315			0.412977	0.594244					0.306364	0.528729									0.928571	1									0.872111	0.916214		0.83355	0.810862		0.965628	0.972067			16.2896	12.3794
	18.7034	19.0556					21.4781	22.4074			0.316504	0.691777					0.312977	0.594244									0.810409	0.939742									0.822986	0.884251		0.73579	0.856749		0.899266	0.985352			7.46817	4.91161
							25.1493	26.6205									0.24065	0.391777																			0.76365	0.836798		0.747572	0.823072		0.874755	0.935308			4.43828	1.33671
							28.7618	32.8853									0.767826	0.712748																			0.796965	0.935193		0.621235	0.703973		0.715408	0.777917			7.27131	3.10746
							23.936	25.1385									0.681484	0.789823																			0.871595	0.85831		0.469803	0.491451		0.338779	0.56173			8.26988	4.68664
							23.5011	24.6388									0.325714	0.676113																			0.681721	0.600619		0.826847	0.97633		0.92343	0.946639			8.11677	6.09182
							21.1106	21.7446									0.10929	0.724638																			0.623767	0.750742		0.876837	0.972394		0.62015	0.862591			15.052	12.2442
							23.2383	24.4348									0.504677	0.787437																			0.60375	0.636303		0.878166	0.874244		0.864401	0.916093			14.4087	10.6148
							24.8079	26.3648									0.244839	0.697552																			0.607542	0.781119		0.427079	0.559171		0.770515	0.876912			11.019	8.23146
							20.2232	20.5935									0.301145	0.66211																			0.409232	0.809472		0.885716	0.889939		0.238398	0.824402			7.80733	4.28469
							22.8706	24.0773									0.440313	0.486346																			0.613043	0.968958		0.664176	0.705092		0.470605	0.479446			16.591	12.9417
							23.6271	24.5786									0.57049	0.646592																			0.617309	0.843398		0.840652	0.949382		0.878366	0.936139			8.46962	6.07146
							21.8433	22.8504									0.469781	0.523842																			0.71087	0.924706		0.586515	0.716281		0.841755	0.900915			18.274	14.3001
							22.6116	23.8946									0.593346	0.665907																			0.538406	0.94343		0.113216	0.946541		0.93654	0.944747			2.58689	0.417108
							23.8287	25.7715									0.472197	0.529666																			0.55443	0.909532		0.70569	0.894943		0.868022	0.953857			18.7078	14.9096
							23.3353	24.4183									0.601469	0.679932																			0.169642	0.853764		0.767736	0.850333		0.92966	0.963348			6.52057	3.62374
							21.8242	22.7622									0.46985	0.52628																			0.156608	0.963703		0.949692	0.968753		0.695692	0.987718			6.1113	2.47294
							22.8083	23.822									0.609306	0.69372																			0.333489	0.965733		0.798378	0.948387		0.940316	0.955931			13.4364	10.8024
							17.4851	17.7449									0.7832	0.914455																			0.664042	0.897725		0.235669	0.643879		0.82184	0.849456			10.3916	6.49121
							25.6392	28.1791									0.618183	0.816355																			0.348206	0.910831		0.424356	0.972925		0.861166	0.92943			15.2997	11.4609
							22.0139	23.1505									0.638594	0.875056																			0.296413	0.952715		0.643037	0.749266		0.874189	0.935118			14.3447	12.1462
																																					0.456786	0.860986		0.652552	0.791937		0.8093	0.837982			5.97414	2.52137
																																					0.403571	0.724359		0.6367	0.75962		0.854003	0.912004			6.02204	3.75332
																																					0.558442	0.823487		0.656934	0.78709		0.950458	0.999701			16.7299	13.8303
																																					0.315376	0.644495		0.635043	0.548632		0.907201	0.964201			15.9696	12.3356
																																					0.297265	0.553097		0.744026	0.918651		0.403104	0.912708			12.4482	9.18933
																																					0.428394	0.646399		0.785868	0.919435		0.488585	0.913978			5.95019	2.41665
																																					0.313725	0.795811		0.720355	0.8703		0.761452	0.912858			15.0635	11.4441
																																					0.366359	0.853774		0.0149226	0.925308		0.792399	0.898969			8.71867	4.688
																																					0.174539	0.673333		0.724603	0.981829		0.653204	0.78217			12.2536	9.17458
																																					0.364251	0.687956		0.741745	0.901699		0.416123	0.81082			9.7989	6.98072
																																					0.522863	0.736711		0.839835	0.869552		0.637147	0.68807			11.7567	7.7361
																																					0.47981	0.390338		0.296987	0.716131		0.341833	0.666041			10.4972	8.2897
																																					0.892588	0.702496		0.871663	0.985889		0.816873	0.834359			17.4532	14.2216
																																					0.34501	0.297846		0.107706	0.645362		0.70337	0.56048			6.34317	3.76123
																																					0.704892	0.873818		0.915261	0.940737		0.59039	0.872702			13.8731	9.86926
																																					0.641079	0.832775		0.868367	0.902608		0.548187	0.807669			13.9075	10.4036
																																					0.5529	0.737978		0.655245	0.830143		0.221536	0.831953			7.43446	4.59685
																																					0.805062	0.843125		0.637199	0.803872		0.309448	0.612367			11.842	7.94806
																																					0.978968	0.815699		0.750694	0.839154		0.372851	0.96481			15.1035	11.3923
																																					0.680022	0.949545		0.82501	0.991654		0.580164	0.818774			9.13428	5.71808
																																					0.88066	0.744307		0.0859309	0.936009		0.542103	0.951593			9.44611	7.12697
																																					0.217223	0.781074		0.722819	0.860913		0.561137	0.575265			6.45999	4.24416
																																					0.39505	0.797611		0.0540123	0.834085		0.825183	0.876771			7.36832	5.15471
																																					0.809792	0.99218		0.563947	0.926386		0.516573	0.531688			12.4566	9.50208
																																					0.573117	0.505662		0.911999	0.990315		0.843989	0.882412			7.05828	4.4923
																																					0.636691	0.79838		0.874028	0.986928		0.940629	0.974873			11.9151	9.81752
																																					0.751666	0.81404		0.210087	0.649576		0.719066	0.733775			10.1683	7.32527
																																					0.632901	0.761937		0.353002	0.868637		0.734644	0.787801			11.8736	9.45882
																																					0.518786	0.658377		0.758941	0.856449		0.749485	0.890179			12.8609	10.1073
																																					0.668994	0.832397		0.834853	0.959957		0.452916	0.751972			16.5578	13.1965
																																					0.657415	0.801462		0.356721	0.723752		0.839871	0.880499			14.3896	10.3528
																																					0.66734	0.801894		0.84551	0.861453		0.681569	0.749088			12.2893	9.78247
																																					0.905397	0.762564		0.183668	0.768307		0.527302	0.558159			13.7252	10.7271
																																					0.623006	0.871977		0.81133	0.93012		0.553127	0.597888			12.4741	8.28437
																																					0.612693	0.645229		0.859491	0.860952		0.874685	0.873869			13.4248	10.3417
																																					0.612693	0.800328		0.694187	0.84424		0.535241	0.790485			13.5164	9.3772
																																					0.212428	0.893726		0.393614	0.548536		0.630178	0.600137			15.5605	12.4356
																																					0.308746	0.8394		0.541695	0.751988		0.754301	0.762243			17.2868	12.951
																																					0.353092	0.943931		0.815524	0.876297		0.735867	0.791154			8.15656	4.8685
																																					0.564965	0.840602		0.884793	0.89176		0.622755	0.803951			10.5367	8.3514
																																					0.764715	0.906525		0.908575	0.977367		0.60821	0.642121			17.5009	14.6204
																																					0.853543	0.714023		0.832229	0.916508		0.347701	0.931331			13.1452	9.58745
																																					0.911773	0.873815		0.709848	0.831398		0.90683	0.944664			16.6474	13.6271
																																					0.940017	0.695605		0.173329	0.73697		0.872893	0.873474			4.90435	0.941462
																																					0.89222	0.778782		0.854316	0.957678		0.774796	0.99479			6.2134	4.026
																																					0.808777	0.982203		0.79589	0.902607		0.810475	0.857371			9.38462	6.52521
																																					0.670179	0.796671		0.761919	0.856062		0.435986	0.684982			14.1544	10.6919
																																					0.85015	0.80535		0.350039	0.99208		0.75331	0.771798			16.9069	13.1469
																																					0.84596	0.641962		0.607106	0.903462		0.851559	0.867269			12.1568	8.50757
																																					0.782698	0.658821		0.160685	0.923164		0.594595	0.653326			14.3547	11.5271
																																					0.857569	0.842883		0.772842	0.930433		0.814496	0.860192			15.5438	11.6439
																																					0.446187	0.576432		0.655425	0.977529		0.757434	0.832529			13.5125	11.0452
																																					0.752045	0.928663		0.359449	0.815991		0.877452	0.924454			13.4873	9.49957
																																					0.822882	0.787165		0.613452	0.64654		0.759911	0.794693			15.0621	12.5291
																																					0.626002	0.777198		0.911224	0.958376		0.731548	0.757228			14.4479	11.6604
																																					0.737258	0.684932		0.674037	0.844672		0.793068	0.817509			9.14821	7.14501
																																					0.761905	0.916031		0.628405	0.880289		0.728081	0.86712			8.61855	5.42088
																																					0.830827	0.839125		0.0685391	0.736222		0.844035	0.902759			11.2349	8.4521
																																					0.886207	0.971645		0.503728	0.835584		0.193596	0.865525			14.153	10.8145
																																					0.758564	0.830357		0.753678	0.901328		0.0326659	0.870997			13.0556	9.04573
																																					0.881029	0.881995		0.936728	0.972017		0.256959	0.630619			6.21118	2.99939
																																					0.744928	0.823718		0.88834	0.978804		0.808355	0.8625			7.67002	4.98904
																																					0.643959	0.614396		0.629878	0.957115		0.799085	0.811263			8.25333	4.11315
																																					0.79976	0.83375		0.241833	0.709479		0.677842	0.901503			10.8458	8.81881
																																					0.930041	0.953597		0.791677	0.930597		0.834732	0.883333			9.09495	6.55403
																																					0.731765	0.787342		0.840517	0.982092		0.143356	0.851337			15.1112	11.5833
																																					0.783837	0.847301		0.150216	0.857845		0.75624	0.787573			14.7979	12.5127
																																					0.840855	0.914729		0.762139	0.957017		0.68813	0.737402			13.9778	10.4094
																																					0.808442	0.902174		0.788289	0.971103		0.529322	0.594094			13.8039	11.3067
																																					0.6	0.624679		0.100558	0.621782		0.658186	0.990084			13.015	10.0993
																																					0.767164	0.829032		0.661147	0.715439		0.916615	0.997004			16.8664	14.177
																																					0.744505	0.872404		0.54103	0.646557		0.940115	0.972252			10.6231	8.3338
																																					0.0293663	0.823708		0.435306	0.450277		0.487205	0.587915			13.8744	11.1327
																																					0.21879	0.93722		0.758648	0.79082		0.358047	0.799342			14.3871	11.0137
																																					0.977397	0.75895		0.776443	0.798296		0.582945	0.709213			16.4778	14.4963
																																					0.0745967	0.773131		0.449792	0.489203		0.537977	0.840417			4.67759	1.5188
																																					0.834225	0.792373		0.752488	0.77894		0.67547	0.840959			9.89763	7.68149
																																					0.775095	0.771654		0.790712	0.860173		0.550866	0.920686			19.2729	16.4373
																																					0.243916	0.794952		0.817511	0.882179		0.586853	0.956707			13.6258	10.739
																																					0.810717	0.944826		0.11439	0.878465		0.799759	0.837862			13.7021	10.0846
																																					0.893271	0.948276		0.454102	0.913306		0.748427	0.768506			7.78004	5.40222
																																					0.602273	0.59183		0.737305	0.883073		0.602058	0.881708			13.1837	10.3558
																																					0.706113	0.938046		0.823029	0.890989		0.852777	0.887047			13.1683	8.92667
																																					0.797174	0.971889		0.478856	0.838615		0.918267	0.959522			9.37495	7.05865
																																					0.408503	0.895065		0.821595	0.89337		0.786539	0.883628			5.21758	2.34632
																																					0.760628	0.962151		0.851521	0.820918		0.481093	0.510302			11.1846	7.74061
																																					0.597089	0.871013		0.543022	0.610297		0.832656	0.88388			9.06535	6.46071
																																					0.953586	0.651395		0.84129	0.975411		0.93824	0.99594			10.2486	5.90926
																																					0.994701	0.85358		0.783868	0.883666		0.796614	0.854782			6.59524	4.13531
																																					0.832471	0.932605		0.930909	0.974566		0.874423	0.92046			13.9358	10.7973
																																					0.973682	0.915092		0.313419	0.342321		0.456761	0.947905			4.41343	1.205
																																					0.883546	0.988832		0.653088	0.979931		0.287447	0.882797			13.741	10.5173
																																					0.825112	0.939613		0.909895	0.994717		0.953537	0.978394			7.82905	4.89507
																																					0.715902	0.951911		0.780612	0.879069		0.944309	0.990711			15.7129	13.0889
																																					0.520304	0.835966		0.41695	0.409893		0.917172	0.91812			8.42098	5.81262
																																					0.130124	0.886655		0.89517	0.987735		0.932873	0.981764			8.07627	4.3297
																																					0.217191	0.829434		0.882726	0.973708		0.716871	0.751859			11.3325	7.12594
																																					0.323339	0.760316		0.857334	0.97722		0.914648	0.964421			12.6733	9.30433
																																					0.782391	0.99183		0.54188	0.912456		0.907763	0.920996			13.2083	9.44461
																																					0.315049	0.888824		0.812897	0.873859		0.652645	0.903842			6.75077	3.06492
																																					0.892032	0.933686		0.684197	0.803338		0.814815	0.875109			11.634	7.42105
																																					0.728236	0.950923		0.890711	0.894677		0.561501	0.65913			6.70232	3.91352
																																					0.708665	0.885287		0.709902	0.990287		0.740237	0.824863			11.6256	8.55558
																																					0.926197	0.749954		0.685696	0.857491		0.932596	0.980796			8.63422	6.15854
																																					0.923034	0.944504		0.824812	0.932725		0.442224	0.497378			12.0875	9.94365
																																					0.817885	0.956337		0.898036	0.935572		0.847698	0.901451			18.6721	15.6813
																																					0.906037	0.79123		0.844095	0.95323		0.868176	0.994899			7.10423	3.66984
																																					0.456538	0.877857		0.898885	0.953292		0.498869	0.630315			21.117	17.3193
																																					0.761417	0.657607		0.832111	0.903383		0.747905	0.825464			20.8607	17.6217
																																					0.658988	0.716779		0.0552608	0.633453		0.676132	0.721939			13.2865	10.9665
																																					0.906037	0.792081		0.832285	0.9175		0.252835	0.418653			25.3896	21.7934
																																					0.991876	0.852765		0.65444	0.821937		0.154244	0.762722			21.3706	19.0018
																																					0.916719	0.815318		0.698555	0.827125		0.843011	0.911931			9.38259	7.16791
																																					0.0668625	0.908877		0.775564	0.838582		0.652049	0.989676			22.6053	20.5657
																																					0.839215	0.873761		0.925932	0.988494		0.434569	0.451442			16.7463	14.5937
																																					0.866782	0.9501		0.661831	0.675629		0.686983	0.733346			18.5717	16.2053
																																					0.347985	0.656682		0.71639	0.85744		0.50883	0.866788			11.1206	8.45576
																																					0.366856	0.65404		0.8822	0.904805		0.40092	0.611327			12.9444	10.4227
																																					0.736264	0.838806		0.744189	0.779677		0.83636	0.951089			10.4197	8.28485
																																					0.564547	0.79079		0.492147	0.547148		0.400728	0.951532			15.8443	12.529
																																					0.428969	0.779747		0.854526	0.879431		0.7638	0.780436			10.3197	8.01185
																																					0.460751	0.789474		0.886202	0.98655		0.919253	0.999064			17.7884	14.1924
																																					0.784969	0.74734		0.956648	0.972493		0.914584	0.963253			19.2102	15.3934
																																					0.568642	0.932349		0.472638	0.982093		0.74517	0.782331			9.71927	6.67699
																																					0.676874	0.807096		0.761451	0.887534		0.897514	0.979346			9.09784	6.17095
																																					0.332773	0.901985		0.862483	0.9734		0.864914	0.88251			21.5101	18.724
																																					0.38435	0.897035		0.488873	0.939648		0.819675	0.912329			15.8142	11.9045
																																					0.840537	0.805141		0.819272	0.962243		0.749096	0.851141			19.0141	15.9466
																																					0.798092	0.908792		0.901201	0.887949		0.93777	0.989181			14.9898	12.6905
																																					0.7957	0.765745		0.867825	0.947567		0.704839	0.906417			12.1771	9.82067
																																					0.562297	0.744421		0.611272	0.700993		0.83864	0.83796			14.758	12.4804
																																					0.804977	0.917761		0.71154	0.772381		0.846821	0.962511			13.8714	11.1247
																																					0.866107	0.874453		0.608299	0.677989		0.859869	0.883399			17.1965	14.514
																																					0.816652	0.713077		0.778891	0.940549		0.905937	0.909552			10.1004	7.09031
																																					0.858139	0.793714		0.767852	0.794713		0.847914	0.938595			12.7068	10.5324
																																					0.845709	0.853811		0.893758	0.988531		0.800996	0.916076			17.575	14.0632
																																					0.684831	0.692996		0.864524	0.98679		0.371079	0.771461			15.0622	17.648
																																					0.342564	0.761681		0.830277	0.928109		0.543703	0.849802			11.0332	14.2426
																																					0.287372	0.679059		0.76357	0.86913		0.821091	0.977148			13.9463	16.8488
																																					0.796011	0.871091		0.726066	0.755207		0.797971	0.815635			18.3645	21.9726
																																					0.768617	0.720698		0.396585	0.529987		0.720392	0.881877			17.858	20.3596
																																					0.781422	0.827345		0.900931	0.967521		0.779666	0.825664			21.3484	23.7266
																																					0.780556	0.795438		0.833585	0.995198		0.772656	0.927475			17.943	20.181
																																					0.750755	0.799035		0.81276	0.974983		0.949072	0.961841			16.1605	20.299
																																								0.131078	0.918008		0.894379	0.899267			14.6944	18.9071
																																								0.455795	0.519407		0.5794	0.709574
																																								0.365949	0.490245		0.788494	0.901603
																																								0.812341	0.983018		0.662434	0.745328
																																								0.767198	0.958631		0.921023	0.939369
																																								0.554873	0.681754		0.81345	0.895388
																																								0.657713	0.843089		0.719713	0.894975
																																								0.22655	0.80679		0.826531	0.927726
																																								0.394855	0.869306		0.620497	0.825162
																																								0.191275	0.829977		0.242894	0.659574
																																								0.777681	0.995995		0.698985	0.635079
																																								0.706716	0.992396		0.815433	0.851951
																																								0.772987	0.934046		0.888533	0.892232
																																								0.737637	0.933246		0.589106	0.671189
																																								0.167934	0.756197		0.516816	0.939633
																																								0.614381	0.718698		0.676643	0.742037
																																								0.800418	0.91279		0.719713	0.894975
																																								0.735932	0.862039		0.826531	0.927726
																																								0.418619	0.488266		0.620497	0.825162
																																								0.432432	0.677328		0.242894	0.659574
																																								0.701362	0.832723		0.698985	0.635079
																																								0.713053	0.831849		0.815433	0.851951
																																								0.715034	0.619153		0.888533	0.892232
																																								0.704493	0.838321		0.589106	0.671189
																																								0.378833	0.800215		0.516816	0.939633
																																								0.625425	0.707652		0.676643	0.742037
																																											0.795684	0.806638
																																											0.350753	0.381478
																																											0.807085	0.876358
																																											0.872347	0.893172
																																											0.887379	0.904101
																																											0.9057	0.996883
																																											0.738624	0.816509
																																											0.825416	0.867433
																																											0.77397	0.846459
																																											0.832693	0.889135
																																											0.942293	0.992601
																																											0.798035	0.860963
																																											0.792896	0.816369
																																											0.6351	0.636907
																																											0.926095	0.948056
																																											0.707582	0.759207
																																											0.67604	0.748537
																																											0.912138	0.945414
																																											0.391905	0.40849
																																											0.976487	0.987674
																																											0.837865	0.870094
																																											0.803825	0.875676
																																											0.283439	0.732195
																																											0.615655	0.779468
																																											0.764101	0.824244
																																											0.838538	0.850841
																																											0.407664	0.716218
																																											0.829268	0.866335
																																											0.364396	0.85428
																																											0.279514	0.999896
																																											0.696024	0.749052
																																											0.584105	0.793965
																																											0.736385	0.723757
																																											0.681943	0.721832
																																											0.753801	0.852047
																																											0.752111	0.765296
																																											0.755603	0.793651
																																											0.392491	0.760676
																																											0.945042	0.949
																																											0.757707	0.787093
																																											0.692165	0.678359
																																											0.353758	0.700694
																																											0.467333	0.501668
																																											0.717452	0.859183
																																											0.797787	0.908948
																																											0.697302	0.821516
																																											0.866642	0.992517
																																											0.748848	0.872541
																																											0.736071	0.855787
																																											0.732316	0.903339
																																											0.8195	0.915342
																																											0.782357	0.898508
																																											0.816139	0.866004
																																											0.581273	0.992526
																																											0.772334	0.829424
																																											0.841437	0.87166
																																											0.777286	0.892414
																																											0.776515	0.8058
																																											0.898637	0.90807
																																											0.919709	0.963733
																																											0.764946	0.86368
																																											0.824312	0.850908
																																											0.697237	0.750682
																																											0.924376	0.965813
																																											0.819021	0.861916
																																											0.853747	0.933232
																																											0.734238	0.772643
																																											0.803106	0.806236
																																											0.860127	0.868063
																																											0.598597	0.736711
																																											0.879005	0.931282
																																											0.645862	0.729657
																																											0.700044	0.779056
																																											0.871216	0.894262
																																											0.464161	0.550723
																																											0.545861	0.732586
																																											0.0398162	0.522205
																																											0.990747	0.99669
																																											0.288697	0.982542
																																											0.410752	0.898988
																																											0.680252	0.760431
																																											0.788607	0.805143
																																											0.537019	0.965304
																																											0.542026	0.906582
																																											0.861336	0.942326
																																											0.260391	0.829407
																																											0.307394	0.642838
																																											0.974199	0.980711
																																											0.741863	0.985053
																																											0.78916	0.804329
																																											0.451325	0.489311
																																											0.310133	0.601985
																																											0.622074	0.796213
																																											0.509036	0.804829
																																											0.656887	0.86621
																																											0.840747	0.941358
																																											0.530517	0.430185
																																											0.727057	0.772761
																																											0.297048	0.728461
																																											0.972017	0.981951
																																											0.85573	0.962257
																																											0.364679	0.689643
																																											0.809872	0.862752
																																											0.878673	0.914359
																																											0.735629	0.745386
																																											0.862532	0.939787
																																											0.900104	0.956385
																																											0.743143	0.819223
																																											0.744158	0.866276
																																											0.709856	0.825705
																																											0.846086	0.893756
																																											0.720728	0.940224
																																											0.854599	0.958415
																																											0.109975	0.655779
																																											0.840702	0.882524
																																											0.908277	0.916622
[truncated: 17 more columns]

## Sheet: Fig.1
	Iterations																	Iterations																	mean value of noise
PSNR	19.7043	21.9358	25.6596	28.4129	30.9584	33.9787	34.481	34.5031	35.5099	35.8167	35.2759	35.3166	35.7459	35.7553	35.8364		SSIM	0.658341	0.684446	0.689757	0.714881	0.71674	0.71831	0.731835	0.743234	0.785385	0.786083	0.779383	0.786673	0.768513	0.775728	0.772819		(raw)number of cells		154	153	152	145	149	146	146	140	137	139	135	134	140	139
	19.4261	24.5155	26.1823	27.1984	29.3612	30.4691	32.5017	36.5507	36.6012	36.6394	36.7756	36.8358	36.9294	36.9574	36.8503			0.571393	0.639544	0.665752	0.671559	0.677247	0.682359	0.694762	0.725339	0.74712	0.747971	0.749332	0.74051	0.721057	0.738911	0.743405		(SpiDe-Sr)number of cells		199	189	197	190	187	190	192	187	181	186	181	187	184	184
	19.6735	20.4717	23.6643	26.7873	28.7882	29.7955	30.8334	32.8401	33.8639	33.9123	34.019	34.0864	34.1166	34.1594	33.2767			0.621092	0.637928	0.661504	0.70342	0.71829	0.729181	0.729709	0.737921	0.747919	0.757784	0.757973	0.756637	0.753246	0.759284	0.754523
	19.8524	23.1562	25.6425	27.2225	28.3495	29.6309	30.6426	31.6906	33.7026	33.7812	33.8938	33.9319	33.0129	33.3784	33.9196			0.578586	0.596471	0.626048	0.666484	0.692592	0.699923	0.693286	0.729642	0.73243	0.714173	0.721121	0.731372	0.737478	0.73211	0.737601
	21.3611	24.8976	29.3615	32.4192	34.0136	35.082	37.3706	37.4069	38.4094	38.5448	38.7276	38.8845	38.0302	38.1815	38.2999			0.576375	0.621677	0.672353	0.69493	0.696542	0.708805	0.725914	0.731716	0.741488	0.747606	0.746638	0.73597	0.742441	0.747774	0.740977
	17.9473	20.7484	24.9321	27.5267	28.8078	28.4503	28.5519	30.7786	31.2005	32.5373	32.752	32.9564	30.182	30.3841	30.5445			0.522264	0.594461	0.659668	0.667655	0.702632	0.728212	0.750149	0.759212	0.763182	0.76487	0.756899	0.752003	0.761423	0.768864	0.767094
	17.9473	20.7484	24.9321	27.5267	28.8078	28.4503	28.5519	30.7786	31.2005	32.5373	32.752	32.9564	30.182	30.3841	30.5445			0.586426	0.648372	0.688973	0.729877	0.751396	0.767182	0.76932	0.777884	0.772167	0.774869	0.772912	0.771242	0.778216	0.773668	0.768918
[truncated: 17 more columns]

## Sheet: SI.Fig.9
Checked	Protein FDR Confidence: Combined	Master	Accession	Description	Exp. q-value: Combined	Sum PEP Score	Coverage [%]	# Peptides	# PSMs	# Unique Peptides	# AAs	MW [kDa]	calc. pI	Score Sequest HT: Sequest HT	# Peptides (by Search Engine): Sequest HT	Biological Process	Cellular Component	Molecular Function	Pfam IDs	Entrez Gene ID	Ensembl Gene ID	Gene Symbol	Chromosome	KEGG Pathways	Reactome Pathways	WikiPathways	# Protein Pathway Groups	# Razor Peptides	Abundance Ratio: (F1) / (F2)	Abundance Ratio: (F3) / (F4)	Abundance Ratio: (F5) / (F6)	Abundance Ratio: (F7) / (F8)	Abundance Ratio: (F9) / (F10)	Abundance Ratio: (F11) / (F12)	Abundance Ratio: (F13) / (F14)	Abundance Ratio: (F15) / (F16)	Abundance Ratio: (F17) / (F18)	Abundance Ratio: (F19) / (F20)	Abundance Ratio: (F21) / (F22)	Abundance Ratio: (F23) / (F24)	Abundance Ratio: (F25) / (F26)	Abundance Ratio: (F27) / (F28)	Abundance Ratio: (F29) / (F30)	Abundance Ratio: (F31) / (F32)	Abundance Ratio: (F33) / (F34)	Abundance Ratio: (F35) / (F36)	Abundance Ratio: (F37) / (F38)	Abundance Ratio Adj. P-Value: (F1) / (F2)	Abundance Ratio Adj. P-Value: (F3) / (F4)
FALSE	High	Master Protein	P12111	Collagen alpha-3(VI) chain OS=Homo sapiens (Human) OX=9606 GN=COL6A3 PE=1 SV=5	0	1293.21	56	189	12277	189	3177	343.5	6.68	16070.3	189	cell organization and biogenesis;metabolic process;regulation of biological process	extracellular;membrane;organelle lumen	enzyme regulator activity;protein binding	Pf00014, Pf00041, Pf00092, Pf01391, Pf13519, Pf13768	1293	ENSG00000163359.15	COL6A3	2	Protein digestion and absorption; Focal adhesion; ECM-receptor interaction; PI3K-Akt signaling pathway	ECM proteoglycans; Collagen degradation; Integrin cell surface interactions; Assembly of collagen fibrils and other multimeric structures; Collagen chain trimerization; NCAM1 interactions; Signaling by PDGF	miRNA targets in ECM and membrane receptors	21	0	1.384	2.057	0.578	0.503	1.097	0.609	0.968	0.903	0.99	0.381	1.655	1.063	0.585	1.377	1.407	1.229	2.262	16.792	1.687	0.425239	0.228487
FALSE	High	Master Protein	P35908	Keratin, type II cytoskeletal 2 epidermal OS=Homo sapiens (Human) OX=9606 GN=KRT2 PE=1 SV=2	0	1136.1	97	91	21387	67	639	65.4	8	39942.8	91	cell death;cell organization and biogenesis;cell proliferation;cellular component movement;metabolic process	cytoskeleton;cytosol;membrane;nucleus	protein binding;structural molecule activity	Pf00038, Pf08614, Pf12128, Pf13166	3849	ENSG00000172867.3	KRT2	12		Formation of the cornified envelope		3	26	0.52	1.253	1.883	0.565	0.721	0.801	1.156	0.661	0.99	1.715	1.024	0.792	1.073	0.983	0.916	0.57	1.37	0.915	1.041	0.00858739	0.864357
FALSE	High	Master Protein	Q15149	Plectin OS=Homo sapiens (Human) OX=9606 GN=PLEC PE=1 SV=3	0	1126.29	56	278	4645	268	4684	531.5	5.96	3257.88	278	cell organization and biogenesis	cytoplasm;cytoskeleton;cytosol;membrane	protein binding;RNA binding;structural molecule activity	Pf00307, Pf00681, Pf03501, Pf07812	5339	ENSG00000178209.14	PLEC	8		Assembly of collagen fibrils and other multimeric structures; Caspase-mediated cleavage of cytoskeletal proteins; Type I hemidesmosome assembly		11	11	0.992	0.884	0.775	1.139	1.052	1.169	1.026	2.048	1.184	1.056	0.724	1.243	0.84	1.291	1.073	1.269	1.153	0.734	0.949	0.986132	0.821335
FALSE	High	Master Protein	P35579	Myosin-9 OS=Homo sapiens (Human) OX=9606 GN=MYH9 PE=1 SV=4	0	1106.44	68	170	5331	141	1960	226.4	5.6	5763.77	170	cell differentiation;cell organization and biogenesis;cellular component movement;metabolic process;regulation of biological process;response to stimulus;transport	cytoplasm;cytoskeleton;cytosol;extracellular;membrane;nucleus	catalytic activity;motor activity;nucleotide binding;protein binding;RNA binding;transporter activity	Pf00063, Pf01442, Pf01496, Pf01576, Pf01765, Pf02736, Pf03962, Pf04111, Pf04156, Pf05911, Pf06637, Pf07888, Pf09731, Pf11068, Pf11559, Pf12128, Pf13094	4627	ENSG00000100345.20	MYH9	22	Tight junction; Salmonella infection; Regulation of actin cytoskeleton	RHO GTPases activate PAKs; EPHA-mediated growth cone collapse; RHO GTPases Activate ROCKs; Sema4D induced cell migration and growth-cone collapse; Regulation of actin dynamics for phagocytic cup formation; RHO GTPases activate CIT; RHO GTPases activate PKNs	Primary Focal Segmental Glomerulosclerosis FSGS; VEGFA-VEGFR2 Signaling Pathway	23	33	0.952	1.563	0.77	0.764	0.917	0.772	0.966	1.801	1.386	1.311	0.835	1.251	0.875	1.587	0.967	1.227	0.962	0.815	1.714	0.94578	0.58675
FALSE	High	Master Protein	P04264	Keratin, type II cytoskeletal 1 OS=Homo sapiens (Human) OX=9606 GN=KRT1 PE=1 SV=6	0	1026.16	74	86	21518	75	644	66	8.12	39954.7	86	cell death;defense response;metabolic process;regulation of biological process;response to stimulus;transport	cytoskeleton;cytosol;extracellular;membrane;nucleus	catalytic activity;motor activity;protein binding;receptor activity;structural molecule activity	Pf00038, Pf01576, Pf05103, Pf05957, Pf12128, Pf13166, Pf13514	3848	ENSG00000167768.4	KRT1	12		Formation of the cornified envelope; Neutrophil degranulation	Corticotropin-releasing hormone signaling pathway	7	5	0.951	1.356	2.932	0.434	0.703	1.061	1.267	0.639	1.492	1.906	1.732	0.702	1.072	1.195	1.154	0.552	1.242	1.035	1.525	0.94578	0.775912
FALSE	High	Master Protein	P15924	Desmoplakin OS=Homo sapiens (Human) OX=9606 GN=DSP PE=1 SV=3	0	1015.35	63	213	5495	213	2871	331.6	6.81	4959.7	213	cell death;cell differentiation;cell organization and biogenesis;metabolic process;regulation of biological process;response to stimulus;transport	cytoplasm;cytoskeleton;membrane;nucleus	catalytic activity;motor activity;protein binding;RNA binding;structural molecule activity	Pf00038, Pf00681, Pf01540, Pf01576, Pf02463, Pf04111, Pf04156, Pf05483, Pf05557, Pf05622, Pf06008, Pf06160, Pf06637, Pf07888, Pf10174, Pf12072, Pf12128, Pf13166	1832	ENSG00000096696.13	DSP	6	Arrhythmogenic right ventricular cardiomyopathy (ARVC)	Apoptotic cleavage of cell adhesion proteins; Formation of the cornified envelope; Neutrophil degranulation	Arrhythmogenic Right Ventricular Cardiomyopathy; Lung fibrosis	14	0	1.174	0.996	1.271	0.861	1.206	1.163	1.087	0.755	1.112	1.473	0.924	0.879	0.924	1.129	1.061	0.586	0.896	0.818	1.215	0.830168	0.943405
FALSE	High	Master Protein	P35527	Keratin, type I cytoskeletal 9 OS=Homo sapiens (Human) OX=9606 GN=KRT9 PE=1 SV=3	0	1000.56	100	75	13262	74	623	62	5.24	23273.5	75	cell death;cell organization and biogenesis	cytosol;membrane;nucleus	structural molecule activity	Pf00038, Pf13166	3857	ENSG00000171403.9	KRT9	17		Formation of the cornified envelope		3	1	0.926	1.044	2.4	0.532	0.865	1.021	0.919	0.8	1.121	1.493	1.589	0.737	1.1	1.472	0.959	0.462	1.259	0.786	1.633	0.913811	0.980141
FALSE	High	Master Protein	P21333	Filamin-A OS=Homo sapiens (Human) OX=9606 GN=FLNA PE=1 SV=4	0	882.009	65	153	4905	138	2647	280.6	6.06	4877.9	153	cell organization and biogenesis;cellular component movement;metabolic process;regulation of biological process;response to stimulus;transport	cytoplasm;cytoskeleton;cytosol;extracellular;membrane;nucleus	protein binding;RNA binding;signal transducer activity	Pf00307, Pf00630	2316	ENSG00000196924.14	FLNA	X	MAPK signaling pathway; Focal adhesion; Proteoglycans in cancer; Salmonella infection	Platelet degranulation ; RHO GTPases activate PAKs; Cell-extracellular matrix interactions; GP1b-IX-V activation signalling	Androgen receptor signaling pathway; Prolactin Signaling Pathway; Focal Adhesion; Hypothesized Pathways in Pathogenesis of Cardiovascular Disease; MAPK Signaling Pathway; IL-4 Signaling Pathway	22	15	0.996	1.03	0.739	0.277	1.134	1.044	0.783	2.421	1.576	1.039	0.485	1.33	0.9	3.183	1.395	1.653	1.172	3.766	1.504	0.989603	0.968557
FALSE	High	Master Protein	Q09666	Neuroblast differentiation-associated protein AHNAK OS=Homo sapiens (Human) OX=9606 GN=AHNAK PE=1 SV=2	0	880.009	62	214	2857	214	5890	628.7	6.15	1782.06	214	cell organization and biogenesis;regulation of biological process	cytoplasm;cytoskeleton;cytosol;membrane;nucleus	protein binding;RNA binding;structural molecule activity		79026	ENSG00000124942.13	AHNAK	11				0	0	0.691	0.683	0.748	0.942	1.298	0.841	0.867	1.335	2.279	0.842	0.989	1.624	0.757	1.692	1.28	1.579	0.859	0.654	1.386	0.254929	0.481477
FALSE	High	Master Protein	P13645	Keratin, type I cytoskeletal 10 OS=Homo sapiens (Human) OX=9606 GN=KRT10 PE=1 SV=6	0	871.529	72	70	17903	60	584	58.8	5.21	32514.1	70	cell death;cell differentiation;metabolic process	cytoplasm;cytoskeleton;cytosol;membrane;nucleus	structural molecule activity	Pf00038, Pf04111	3858	ENSG00000186395.7	KRT10	17	Staphylococcus aureus infection	Formation of the cornified envelope		4	12	0.53	1.306	2.252	0.634	0.746	0.715	1.124	0.492	0.85	1.832	1.312	0.807	0.967	1.159	0.748	0.541	1.411	0.947	1.382	0.0114819	0.8229
FALSE	High	Master Protein	P05787	Keratin, type II cytoskeletal 8 OS=Homo sapiens (Human) OX=9606 GN=KRT8 PE=1 SV=7	0	756.566	97	81	7730	64	483	53.7	5.59	10491.9	81	cell death;cell differentiation;cell organization and biogenesis;regulation of biological process;response to stimulus	cytoplasm;cytoskeleton;cytosol;membrane;nucleus	catalytic activity;motor activity;protein binding;structural molecule activity	Pf00038, Pf01576, Pf13166, Pf15003	3856	ENSG00000170421.12	KRT8	12		Formation of the cornified envelope	Primary Focal Segmental Glomerulosclerosis FSGS	4	7	1.301	0.795	0.668	1.934	1.567	0.92	1.025	3.696	2.85	0.659	0.626	1.203	0.624	0.954	0.623	2.235	1.385	0.142	1.431	0.584872	0.684716
FALSE	High	Master Protein	Q99715	Collagen alpha-1(XII) chain OS=Homo sapiens (Human) OX=9606 GN=COL12A1 PE=1 SV=2	0	745.619	51	140	3432	140	3063	332.9	5.53	2994.7	140	cell differentiation;cell organization and biogenesis;metabolic process	extracellular;organelle lumen	protein binding;structural molecule activity	Pf00041, Pf00092, Pf13519	1303	ENSG00000111799.20	COL12A1	6	Protein digestion and absorption	Collagen degradation; Assembly of collagen fibrils and other multimeric structures; Collagen chain trimerization		8	0	1.245	1.13	0.453	0.109	2.755	1.06	0.676	2.781	4.79	2.015	3.488	1.491	0.938	1.353	0.587	0.695	1.557	1.915	1.056	0.697553	0.961102
FALSE	High	Master Protein	P02768	Albumin OS=Homo sapiens (Human) OX=9606 GN=ALB PE=1 SV=2	0	741.037	89	86	10562	86	609	69.3	6.28	16831.6	86	cell communication;cell organization and biogenesis;metabolic process;regulation of biological process;response to stimulus;transport	cytoplasm;endoplasmic reticulum;extracellular;Golgi;nucleus;organelle lumen	antioxidant activity;catalytic activity;DNA binding;metal ion binding;protein binding	Pf00273	213	ENSG00000163631.16	ALB	4	Thyroid hormone synthesis	Post-translational protein phosphorylation; Regulation of Insulin-like Growth Factor (IGF) transport and uptake by Insulin-like Growth Factor Binding Proteins (IGFBPs); Scavenging of heme from plasma; Platelet degranulation ; Defective SLCO1B1 causes hyperbilirubinemia, Rotor type (HBLRR); HDL remodeling; Defective SLCO1B3 causes hyperbilirubinemia, Rotor type (HBLRR); Transport of organic anions…	Selenium Micronutrient Network; Vitamin B12 Metabolism; Folate Metabolism	32	0	1.895	1.246	0.705	1.037	0.866	0.38	0.846	1.226	0.741	0.768	1.251	0.919	1.033	0.962	1.34	1.84	2.617	1.053	1.302	0.0155648	0.869074
FALSE	High	Master Protein	P49327	Fatty acid synthase OS=Homo sapiens (Human) OX=9606 GN=FASN PE=1 SV=3	0	712.376	53	117	3165	117	2511	273.3	6.44	3435.06	117	cell differentiation;metabolic process;regulation of biological process;response to stimulus	cytoplasm;cytosol;Golgi;membrane;mitochondrion	catalytic activity;nucleotide binding;protein binding;RNA binding	Pf00106, Pf00107, Pf00108, Pf00109, Pf00698, Pf00975, Pf02801, Pf08242, Pf08659, Pf13602, Pf14765	2194	ENSG00000169710.8	FASN	17	Insulin signaling pathway; Fatty acid biosynthesis; AMPK signaling pathway; Metabolic pathways; Fatty acid metabolism	ChREBP activates metabolic gene expression; Fatty acyl-CoA biosynthesis; Vitamin B5 (pantothenate) metabolism; Activation of gene expression by SREBF (SREBP)	AMP-activated Protein Kinase (AMPK) Signaling; Sterol Regulatory Element-Binding Proteins (SREBP) signalling; SREBF and miR33 in cholesterol and lipid homeostasis; Liver X Receptor Pathway; Fatty Acid Biosynthesis; Angiopoietin Like Protein 8 Regulatory Pathway	23	0	0.705	0.788	0.755	2.97	2.06	1.966	1.062	6.17	3.731	1.231	0.51	1.032	0.551	1.125	0.615	2.704	0.682	0.15	1.326	0.299807	0.67437
FALSE	High	Master Protein	P08670	Vimentin OS=Homo sapiens (Human) OX=9606 GN=VIM PE=1 SV=4	0	628.208	89	73	7963	62	466	53.6	5.12	11877.4	73	cell differentiation;cell organization and biogenesis;cellular component movement;metabolic process;regulation of biological process;response to stimulus	cytoplasm;cytoskeleton;cytosol;membrane	protein binding;RNA binding;structural molecule activity	Pf00038, Pf04111, Pf04156, Pf04732, Pf05622, Pf10186	7431	ENSG00000026025.15	VIM	10	MicroRNAs in cancer; Epstein-Barr virus infection	Interleukin-4 and 13 signaling; Caspase-mediated cleavage of cytoskeletal proteins; Striated Muscle Contraction	Allograft Rejection; Spinal Cord Injury; Primary Focal Segmental Glomerulosclerosis FSGS; Apoptosis-related network due to altered Notch3 in ovarian cancer; Striated Muscle Contraction; TGF-B Signaling in Thyroid Cells for Epithelial-Mesenchymal Transition; T-Cell antigen Receptor (TCR) Signaling Pathway	20	10	0.901	1.063	0.817	0.359	0.832	0.998	0.633	1.121	1.393	1.182	1.312	1.444	1.012	1.418	1.396	1.715	1.508	2.72	1.474	0.876985	0.994139
FALSE	High	Master Protein	P60709	Actin, cytoplasmic 1 OS=Homo sapiens (Human) OX=9606 GN=ACTB PE=1 SV=1	0	611.001	86	45	10682	2	375	41.7	5.48	18799.7	45	cell organization and biogenesis;cellular component movement;metabolic process;regulation of biological process;response to stimulus	cytoplasm;cytoskeleton;cytosol;membrane;nucleus	DNA binding;nucleotide binding;protein binding;structural molecule activity	Pf00022	60	ENSG00000075624.13	ACTB	7	Arrhythmogenic right ventricular cardiomyopathy (ARVC); Tight junction; Pathogenic Escherichia coli infection; Dilated cardiomyopathy; Hippo signaling pathway; Rap1 signaling pathway; Oxytocin signaling pathway; Thyroid hormone signaling pathway; Phagosome; Apoptosis; Focal adhesion; Proteoglycans in cancer; Salmonella infection; Adherens junction; Regulation of actin cytoskeleton; Leukocyte tran…	Formation of annular gap junctions; Cell-extracellular matrix interactions; UCH proteinases; MAP2K and MAPK activation; Interaction between L1 and Ankyrins; Factors involved in megakaryocyte development and platelet production; Translocation of GLUT4 to the plasma membrane; EPH-ephrin mediated repulsion of cells; Prefoldin mediated transfer of substrate to CCT/TriC; EPHB-mediated forward signalin…	Arrhythmogenic Right Ventricular Cardiomyopathy; Pathogenic Escherichia coli infection; Common Pathways Underlying Drug Addiction; Myometrial Relaxation and Contraction Pathways; Focal Adhesion; Fas Ligand (FasL) pathway and Stress induction of Heat Shock Proteins (HSP) regulation; Regulation of Actin Cytoskeleton	102	62	1.079	0.869	0.641	1.087	1.205	1.289	1.184	2.289	1.464	1.187	0.705	0.853	0.604	1.846	0.963	2.54	1.722	1.296	2.055	0.94578	0.799041
FALSE	High	Master Protein	P02533	Keratin, type I cytoskeletal 14 OS=Homo sapiens (Human) OX=9606 GN=KRT14 PE=1 SV=4	0	610.383	85	68	7827	29	472	51.5	5.16	10554.2	68	cell death;cell differentiation;cell organization and biogenesis;response to stimulus	cytoplasm;cytosol;nucleus	protein binding;structural molecule activity	Pf00038, Pf13514	3861	ENSG00000186847.5	KRT14	17		Formation of the cornified envelope; Type I hemidesmosome assembly	Corticotropin-releasing hormone signaling pathway	7	38	1.052	1.588	3.535	0.453	0.632	0.604	1.013	0.407	1.939	2.034	1.014	0.988	1.293	1.4	1.087	0.79	0.711	1.007	1.232	0.967513	0.567871
FALSE	High	Master Protein	P63261	Actin, cytoplasmic 2 OS=Homo sapiens (Human) OX=9606 GN=ACTG1 PE=1 SV=1	0	609.857	86	45	10659	2	375	41.8	5.48	18800	45	cell organization and biogenesis;cellular component movement;regulation of biological process;response to stimulus	cytoplasm;cytoskeleton;cytosol;membrane;nucleus	nucleotide binding;protein binding;structural molecule activity	Pf00022	71	ENSG00000184009.9	ACTG1	17	Arrhythmogenic right ventricular cardiomyopathy (ARVC); Tight junction; Pathogenic Escherichia coli infection; Dilated cardiomyopathy; Hippo signaling pathway; Rap1 signaling pathway; Oxytocin signaling pathway; Thyroid hormone signaling pathway; Phagosome; Apoptosis; Focal adhesion; Proteoglycans in cancer; Salmonella infection; Adherens junction; Regulation of actin cytoskeleton; Leukocyte tran…	Signaling by BRAF and RAF fusions; Formation of annular gap junctions; Cell-extracellular matrix interactions; MAP2K and MAPK activation; Clathrin-mediated endocytosis; Interaction between L1 and Ankyrins; VEGFA-VEGFR2 Pathway; RHO GTPases activate IQGAPs; Signaling by RAS mutants; Recycling pathway of L1; Signaling by high-kinase activity BRAF mutants; Signaling by moderate kinase activity BRAF …	Arrhythmogenic Right Ventricular Cardiomyopathy; Pathogenic Escherichia coli infection; Common Pathways Underlying Drug Addiction; Myometrial Relaxation and Contraction Pathways; Focal Adhesion; Fas Ligand (FasL) pathway and Stress induction of Heat Shock Proteins (HSP) regulation; Striated Muscle Contraction; Regulation of Actin Cytoskeleton	80	0	1.094	0.331	1.183	1.506	1.026	0.608	100	4.423	1.512	1.195	0.341	1.881	0.729	0.978	0.889	1.045	1.507	0.691	0.724	0.951096	0.0843476
FALSE	High	Master Protein	P02751	Fibronectin OS=Homo sapiens (Human) OX=9606 GN=FN1 PE=1 SV=5	0	609.321	50	96	3593	96	2477	272.2	5.5	4476.48	96												0	0	1.23	1.388	0.683	0.363	1.374	1.292	0.555	2.457	0.519	1.415	3.181	1.217	1.116	3.077	0.68	1.159	1.011	10.38	1.087	0.727157	0.743919
FALSE	High	Master Protein	P12883	Myosin-7 OS=Homo sapiens (Human) OX=9606 GN=MYH7 PE=1 SV=5	0	587.76	49	103	364	30	1935	223	5.8	704	103	cell organization and biogenesis;cellular component movement;metabolic process;regulation of biological process;response to stimulus	cytoplasm;cytoskeleton;nucleus	catalytic activity;DNA binding;motor activity;nucleotide binding;protein binding;structural molecule activity	Pf00038, Pf00063, Pf01576, Pf02736, Pf04111, Pf04156, Pf05483, Pf05557, Pf06160, Pf07888, Pf09726, Pf12128, Pf13166, Pf13514, Pf13851	4625	ENSG00000092054.12	MYH7	14	Tight junction; Dilated cardiomyopathy; cGMP-PKG signaling pathway; Adrenergic signaling in cardiomyocytes; Viral myocarditis; Cardiac muscle contraction; Hypertrophic cardiomyopathy (HCM)	Translocation of GLUT4 to the plasma membrane		10	70	1.051	0.683	0.601	1.312	1.295	1.559	0.382	2.486	2.273	0.28	0.82	0.857	0.427		0.021	2.244	4.261	0.653	0.682	0.97795	0.63045
FALSE	High	Master Protein	P13647	Keratin, type II cytoskeletal 5 OS=Homo sapiens (Human) OX=9606 GN=KRT5 PE=1 SV=3	0	580.486	69	73	9530	37	590	62.3	7.74	14505.8	73	cell death;cell organization and biogenesis;metabolic process	cytoplasm;cytosol;membrane;mitochondrion;nucleus	catalytic activity;motor activity;protein binding;structural molecule activity	Pf00038, Pf01576, Pf02994, Pf03961, Pf04111, Pf05957, Pf12128	3852	ENSG00000186081.11	KRT5	12		Formation of the cornified envelope; Type I hemidesmosome assembly		6	22	0.947	1.215	2.648	0.384	0.657	0.832	0.99	0.507	1.291	1.882	1.194	1.12	1.15	1.034	1.199	0.581	0.797	0.917	1.367	0.938362	0.899976
FALSE	High	Master Protein	P02545	Prelamin-A/C OS=Homo sapiens (Human) OX=9606 GN=LMNA PE=1 SV=1	0	505.157	80	83	3649	81	664	74.1	7.02	4553.88	83	cell organization and biogenesis;regulation of biological process;response to stimulus;transport	cytosol;membrane;nucleus	protein binding;structural molecule activity	Pf00038, Pf00932	4000	ENSG00000160789.19	LMNA	1	Arrhythmogenic right ventricular cardiomyopathy (ARVC); Dilated cardiomyopathy; Apoptosis; Hypertrophic cardiomyopathy (HCM)	Signaling by BRAF and RAF fusions; Breakdown of the nuclear lamina; XBP1(S) activates chaperone genes; Initiation of Nuclear Envelope Reformation; Clearance of Nuclear Envelope Membranes from Chromatin; Depolymerisation of the Nuclear Lamina; Deregulated CDK5 triggers multiple neurodegenerative pathways in Alzheimer's disease models	Arrhythmogenic Right Ventricular Cardiomyopathy; Adipogenesis; Fas Ligand (FasL) pathway and Stress induction of Heat Shock Proteins (HSP) regulation	33	2	1.11	0.943	0.804	0.703	1.234	1.011	0.802	1.627	1.438	0.806	0.67	1.262	0.735	0.996	1.241	1.833	1.156	0.659	1.234	0.913027	0.890294
FALSE	High	Master Protein	P62736	Actin, aortic smooth muscle OS=Homo sapiens (Human) OX=9606 GN=ACTA2 PE=1 SV=1	0	490.034	80	41	8033	4	377	42	5.39	12671.9	41	regulation of biological process;response to stimulus	cytoplasm;cytoskeleton;cytosol	nucleotide binding;protein binding	Pf00022	59	ENSG00000107796.13	ACTA2	10	Vascular smooth muscle contraction	Smooth Muscle Contraction	Myometrial Relaxation and Contraction Pathways; Striated Muscle Contraction	5	20	1.453	0.771	0.669	0.267	0.897	0.397	1.074	1.884	2.84	0.441	0.129	0.969	1.045	4.057	0.783	1.732	1.727	1.398	2.716	0.304368	0.646856
FALSE	High	Master Protein	Q15063	Periostin OS=Homo sapiens (Human) OX=9606 GN=POSTN PE=1 SV=2	0	480.174	65	57	3201	57	836	93.3	7.53	4502.17	57	cell communication;cell growth;cell organization and biogenesis;regulation of biological process;response to stimulus	cytoplasm;extracellular;Golgi	metal ion binding;protein binding	Pf02469, Pf07546	10631	ENSG00000133110.14	POSTN	13			Hypothesized Pathways in Pathogenesis of Cardiovascular Disease; Amplification and Expansion of Oncogenic Pathways as Metastatic Traits	2	0	1.151	5.254	0.484	0.595	2.255	2.328	1.188	1.657	1.946	0.545	1.862	1.02	0.679	1.157	0.574	1.66	2.701	14.036	2.554	0.865096	0.000111344
FALSE	High	Master Protein	P02538	Keratin, type II cytoskeletal 6A OS=Homo sapiens (Human) OX=9606 GN=KRT6A PE=1 SV=3	0	478.299	72	70	7592	7	564	60	8	10812.6	70	cell death;cell differentiation;cell organization and biogenesis;defense response;metabolic process;regulation of biological process;response to stimulus	cytosol;membrane;nucleus	protein binding;structural molecule activity	Pf00038, Pf04111, Pf13166	3853	ENSG00000205420.10	KRT6A	12		Formation of the cornified envelope	Ectoderm Differentiation	4	34	2.2	1.326	4.406	0.751	0.569	0.659	0.645	0.753	1.695	1.446	1.229	1.131	1.049	1.685	1.208	1.46	0.579	1.24	1.258	0.00134262	0.802924
FALSE	High	Master Protein	P04259	Keratin, type II cytoskeletal 6B OS=Homo sapiens (Human) OX=9606 GN=KRT6B PE=1 SV=5	0	474.584	72	68	8145	8	564	60	8	11516	68	cell death;cell organization and biogenesis;metabolic process	cytosol	catalytic activity;motor activity;protein binding;structural molecule activity	Pf00038, Pf01576, Pf04111, Pf13166	3854	ENSG00000185479.5	KRT6B	12		Formation of the cornified envelope		3	0	2.035	0.908	3.442	0.759	0.57	0.795	0.816	0.803	1.545	2.206	0.754	0.973	0.982	1.572	1.525	2.598	0.615	0.965	0.413	0.00650597	0.857061
FALSE	High	Master Protein	P08779	Keratin, type I cytoskeletal 16 OS=Homo sapiens (Human) OX=9606 GN=KRT16 PE=1 SV=4	0	474.098	80	55	6921	30	473	51.2	5.05	9133.34	55	cell death;cell differentiation;cell organization and biogenesis;cell proliferation;cellular component movement;defense response;regulation of biological process;response to stimulus	cytoskeleton;cytosol;nucleus	protein binding;structural molecule activity	Pf00038, Pf07888, Pf13514	3868	ENSG00000186832.8	KRT16	17		Formation of the cornified envelope		3	2	1.743	2.833	3.396	0.625	0.654	0.905	0.797	0.347	2.505	1.656	2.035	0.84	0.829	1.036	1.438	2.958	0.664	1.477	2.043	0.0489569	0.0341353
FALSE	High	Master Protein	P08727	Keratin, type I cytoskeletal 19 OS=Homo sapiens (Human) OX=9606 GN=KRT19 PE=1 SV=4	0	472.715	94	55	6799	38	400	44.1	5.14	8093.05	55	cell death;cell differentiation;cell organization and biogenesis;regulation of biological process;response to stimulus	cytoskeleton;cytosol;membrane	protein binding;structural molecule activity	Pf00038	3880	ENSG00000171345.13	KRT19	17		Formation of the cornified envelope		3	10	1.231	0.959	0.807	1.949	1.917	1.687	0.801	8.788	3.528	0.271	0.519	1.169	0.688	0.575	0.703	3.051	1.467	0.21	1.469	0.72677	0.90699
FALSE	High	Master Protein	P68133	Actin, alpha skeletal muscle OS=Homo sapiens (Human) OX=9606 GN=ACTA1 PE=1 SV=1	0	468.846	80	41	8092	3	377	42	5.39	12759.4	41	cell organization and biogenesis;cellular component movement;regulation of biological process;response to stimulus	cytoplasm;cytoskeleton;cytosol	nucleotide binding;protein binding;structural molecule activity	Pf00022	58	ENSG00000143632.14	ACTA1	1		Striated Muscle Contraction	Myometrial Relaxation and Contraction Pathways; Fas Ligand (FasL) pathway and Stress induction of Heat Shock Proteins (HSP) regulation; Association Between Physico-Chemical Features and Toxicity Associated Pathways; Striated Muscle Contraction	6	0			100	100	100	0.01			100	4.923		100	0.01		0.131	0.604	100	0.01	100
FALSE	High	Master Protein	Q14204	Cytoplasmic dynein 1 heavy chain 1 OS=Homo sapiens (Human) OX=9606 GN=DYNC1H1 PE=1 SV=5	0	454.592	32	131	1372	131	4646	532.1	6.4	632.58	131	cell division;cell organization and biogenesis;cellular component movement;regulation of biological process;transport	cytoplasm;cytoskeleton;cytosol;extracellular;membrane;organelle lumen	catalytic activity;motor activity;nucleotide binding;protein binding;RNA binding	Pf00769, Pf03028, Pf03915, Pf04156, Pf07246, Pf07728, Pf08385, Pf08393, Pf12774, Pf12775, Pf12777, Pf12780, Pf12781, Pf13173, Pf13207, Pf13401	1778	ENSG00000197102.10	DYNC1H1	14	Phagosome; Salmonella infection; Vasopressin-regulated water reabsorption	COPI-independent Golgi-to-ER retrograde traffic; Regulation of PLK1 Activity at G2/M Transition; AURKA Activation by TPX2; Anchoring of the basal body to the plasma membrane; Recruitment of NuMA to mitotic centrosomes; Recruitment of mitotic centrosome proteins and complexes; Loss of Nlp from mitotic centrosomes; Amplification of signal from unattached kinetochores via a MAD2 inhibitory signal; N…		50	0	0.967	1.048	0.832	1.324	1.51	1.063	1.386	2.089	1.299	1.338	0.885	1.352	0.925	1.362	0.838	2.583	1.071	0.52	1.188	0.960005	0.982015
FALSE	High	Master Protein	Q05707	Collagen alpha-1(XIV) chain OS=Homo sapiens (Human) OX=9606 GN=COL14A1 PE=1 SV=3	0	447.479	48	74	2501	74	1796	193.4	5.3	2743.83	74	cell organization and biogenesis	extracellular;organelle lumen	protein binding;RNA binding;structural molecule activity	Pf00041, Pf00092, Pf01391, Pf13519	7373	ENSG00000187955.11	COL14A1	8	Protein digestion and absorption	Collagen degradation; Assembly of collagen fibrils and other multimeric structures; Collagen chain trimerization		8	0	0.868	1.003	0.708	2.266	0.376	0.438	0.867	0.272	0.393	0.394	1.269	1.796	0.577	1.177	1.715	1.248	1.288	1.569	1.357	0.81217	0.948829
FALSE	High	Master Protein	Q86YZ3	Hornerin OS=Homo sapiens (Human) OX=9606 GN=HRNR PE=1 SV=2	0	442.838	43	45	1634	45	2850	282.2	10.04	4424.05	45	cell organization and biogenesis;development;transport	cytoplasm;cytoskeleton;extracellular;nucleus;organelle lumen	metal ion binding		388697	ENSG00000197915.5	HRNR	1		Neutrophil degranulation		3	0	0.936	0.527	3.758	0.398	0.776	0.991	0.828	1.048	0.617	2.41	0.929	0.501	1.351	0.848	0.784	0.477	1.014	1.011	0.644	0.921625	0.168177
FALSE	High	Master Protein	P08729	Keratin, type II cytoskeletal 7 OS=Homo sapiens (Human) OX=9606 GN=KRT7 PE=1 SV=5	0	430.968	79	59	4508	44	469	51.4	5.48	5888.84	59	cell death	cytoplasm;cytosol;nucleus	protein binding;structural molecule activity	Pf00038, Pf12128	3855	ENSG00000135480.15	KRT7	12		Formation of the cornified envelope		3	6	1.096	1.101	0.837	1.863	1.425	0.79	1.193	4.746	5.07	0.338	0.149	2.917	0.74	0.851	1.306	3.048	0.814	1.42	1.314	0.921625	0.982206
FALSE	High	Master Protein	P01024	Complement C3 OS=Homo sapiens (Human) OX=9606 GN=C3 PE=1 SV=2	0	428.994	55	84	1914	84	1663	187	6.4	1402.16	84	cell organization and biogenesis;defense response;metabolic process;regulation of biological process;response to stimulus;transport	extracellular;membrane;organelle lumen	catalytic activity;enzyme regulator activity;protein binding	Pf00207, Pf01759, Pf01821, Pf01835, Pf07677, Pf07678, Pf07703, Pf10569, Pf11974	718	ENSG00000125730.16	C3	19	Viral carcinogenesis; Chagas disease (American trypanosomiasis); Leishmaniasis; Tuberculosis; Pertussis; Phagosome; Complement and coagulation cascades; Systemic lupus erythematosus; Herpes simplex infection; Staphylococcus aureus infection; Legionellosis	Post-translational protein phosphorylation; Regulation of Insulin-like Growth Factor (IGF) transport and uptake by Insulin-like Growth Factor Binding Proteins (IGFBPs); Alternative complement activation; Peptide ligand-binding receptors; Regulation of Complement cascade; Activation of C3 and C5; Neutrophil degranulation; Immunoregulatory interactions between a Lymphoid and a non-Lymphoid cell; G …	Allograft Rejection; TYROBP Causal Network; Complement Activation; Complement and Coagulation Cascades	36	0	1.646	1.641	0.741	0.724	0.901	0.426	0.896	0.899	0.906	0.717	1.46	1.47	0.873	1.401	1.498	1.857	1.551	1.935	1.641	0.095751	0.520721
FALSE	High	Master Protein	P14618	Pyruvate kinase PKM OS=Homo sapiens (Human) OX=9606 GN=PKM PE=1 SV=4	0	425.888	83	51	2826	51	531	57.9	7.84	4124.42	51	cell death;cell organization and biogenesis;metabolic process;response to stimulus;transport	cytoplasm;cytosol;extracellular;mitochondrion;nucleus;organelle lumen	catalytic activity;metal ion binding;nucleotide binding;protein binding;RNA binding	Pf00224, Pf02887	5315	ENSG00000067225.17	PKM	15	Viral carcinogenesis; Central carbon metabolism in cancer; Carbon metabolism; Purine metabolism; Pyruvate metabolism; Type II diabetes mellitus; Glucagon signaling pathway; Glycolysis / Gluconeogenesis; Biosynthesis of amino acids; Metabolic pathways	Glycolysis; Neutrophil degranulation	Photodynamic therapy-induced HIF-1 survival signaling; Amino Acid metabolism; Glycolysis and Gluconeogenesis	20	0	1.208	1.075	0.741	1.016	1.485	0.757	0.784	2.353	1.258	1.959	1.026	0.982	0.951	1.146	0.758	2.623	1.148	0.676	2.416	0.762769	0.999435
FALSE	High	Master Protein	P13533	Myosin-6 OS=Homo sapiens (Human) OX=9606 GN=MYH6 PE=1 SV=5	0	425.381	36	79	276	7	1939	223.6	5.73	552.98	79	cell organization and biogenesis;cellular component movement;metabolic process;regulation of biological process	cytoplasm;cytosol	catalytic activity;motor activity;nucleotide binding;protein binding;structural molecule activity	Pf00038, Pf00063, Pf01576, Pf02736, Pf04111, Pf07888, Pf09726, Pf10186, Pf12128, Pf12718, Pf13514	4624	ENSG00000197616.11	MYH6	14	Tight junction; Dilated cardiomyopathy; Thyroid hormone signaling pathway; Adrenergic signaling in cardiomyocytes; Viral myocarditis; Cardiac muscle contraction; Hypertrophic cardiomyopathy (HCM)	Translocation of GLUT4 to the plasma membrane; Striated Muscle Contraction	Cardiac Progenitor Differentiation; Striated Muscle Contraction	14	0	0.01	0.41	0.59	0.307		0.01	0.523	0.01	0.01		0.01	2.058	100	0.234	0.014	1.416	0.01		1.203	7.6942e-17	0.684716
FALSE	High	Master Protein	O43707	Alpha-actinin-4 OS=Homo sapiens (Human) OX=9606 GN=ACTN4 PE=1 SV=2	0	420.075	77	73	1956	49	911	104.8	5.44	2478.38	73	cell organization and biogenesis;cellular component movement;regulation of biological process;response to stimulus;transport	cytoplasm;cytoskeleton;cytosol;extracellular;nucleus;organelle lumen	DNA binding;metal ion binding;protein binding;RNA binding	Pf00307, Pf00435, Pf08726, Pf11971, Pf13499	81	ENSG00000282844.1; ENSG00000130402.11	ACTN4	19; CHR_HG26_PATCH	Viral carcinogenesis; Amoebiasis; Arrhythmogenic right ventricular cardiomyopathy (ARVC); Tight junction; Focal adhesion; Adherens junction; Regulation of actin cytoskeleton; Leukocyte transendothelial migration; Systemic lupus erythematosus	Platelet degranulation ; Nephrin family interactions	Arrhythmogenic Right Ventricular Cardiomyopathy; Primary Focal Segmental Glomerulosclerosis FSGS; Striated Muscle Contraction	18	26	0.971	0.666	0.977	1.08	1.668	0.941	1.242	2.098	1.412	1.16	0.79	1.554	0.825	1.602	0.96	2.036	0.896	0.783	0.956	0.965698	0.445555
FALSE	High	Master Protein	P12814	Alpha-actinin-1 OS=Homo sapiens (Human) OX=9606 GN=ACTN1 PE=1 SV=2	0	419.234	73	70	1947	44	892	103	5.41	2439.95	70	cell differentiation;cell organization and biogenesis;regulation of biological process;transport	cytoplasm;cytoskeleton;cytosol;extracellular;membrane;organelle lumen	metal ion binding;protein binding;RNA binding	Pf00036, Pf00307, Pf00435, Pf08726, Pf11971, Pf13405, Pf13499	87	ENSG00000072110.13	ACTN1	14	Viral carcinogenesis; Amoebiasis; Arrhythmogenic right ventricular cardiomyopathy (ARVC); Tight junction; Focal adhesion; Adherens junction; Regulation of actin cytoskeleton; Leukocyte transendothelial migration; Systemic lupus erythematosus	Platelet degranulation ; Nephrin family interactions; Regulation of cytoskeletal remodeling and cell spreading by IPP complex components; Syndecan interactions	Arrhythmogenic Right Ventricular Cardiomyopathy; Focal Adhesion; Regulation of Actin Cytoskeleton	24	3	1.19	1.009	0.567	0.768	1.526	0.953	0.871	2.813	0.887	1.052	0.506	1.301	1.036	1.387	1.246	1.363	1.185	0.895	3.206	0.797962	0.951599
FALSE	High	Master Protein	P35749	Myosin-11 OS=Homo sapiens (Human) OX=9606 GN=MYH11 PE=1 SV=3	0	419.149	46	93	995	73	1972	227.2	5.5	895.42	93	cell organization and biogenesis;metabolic process;transport	cytoskeleton;cytosol;extracellular	catalytic activity;motor activity;nucleotide binding;protein binding;structural molecule activity	Pf00038, Pf00063, Pf01442, Pf01576, Pf02463, Pf02736, Pf04111, Pf04156, Pf05622, Pf06160, Pf07888, Pf09311, Pf09726, Pf09731, Pf10079, Pf12128, Pf12252, Pf12325, Pf13166	4629	ENSG00000133392.17; ENSG00000276480.5	MYH11	16; CHR_HSCHR16_1_CTG1	Tight junction; Vascular smooth muscle contraction	RHO GTPases activate PAKs; EPHA-mediated growth cone collapse; RHO GTPases Activate ROCKs; Sema4D induced cell migration and growth-cone collapse; Smooth Muscle Contraction; RHO GTPases activate CIT; RHO GTPases activate PKNs		18	5	1.139	0.663	0.77	0.8	0.784	0.618	1.123	1.509	2.469	0.298	0.162	1.288	1.91	6.459	3.611	1.543	1.164	1.595	1.673	0.876106	0.438082
FALSE	High	Master Protein	O75369	Filamin-B OS=Homo sapiens (Human) OX=9606 GN=FLNB PE=1 SV=2	0	412.029	44	100	1582	89	2602	278	5.73	959.02	100	cell differentiation;cell organization and biogenesis;development;regulation of biological process;response to stimulus	cytoplasm;cytoskeleton;cytosol;membrane;nucleus	protein binding;RNA binding	Pf00307, Pf00630	2317	ENSG00000136068.14	FLNB	3	MAPK signaling pathway; Focal adhesion; Proteoglycans in cancer; Salmonella infection	ISG15 antiviral mechanism	VEGFA-VEGFR2 Signaling Pathway	10	1	0.934	0.761	0.595	0.809	1.748	1.034	1.128	3.029	1.831	1.008	0.76	1.361	0.547	1.253	0.986	1.665	0.93	0.353	2.823	0.921625	0.692255
FALSE	High	Master Protein	Q9Y490	Talin-1 OS=Homo sapiens (Human) OX=9606 GN=TLN1 PE=1 SV=3	0	404.34	44	87	1484	77	2541	269.6	6.07	994.18	87	cell organization and biogenesis;cellular component movement;regulation of biological process;response to stimulus;transport	cell surface;cytoplasm;cytoskeleton;cytosol;extracellular;membrane	protein binding;structural molecule activity	Pf00373, Pf01608, Pf02174, Pf08913, Pf09141, Pf09379	7094	ENSG00000137076.20	TLN1	9	Rap1 signaling pathway; HTLV-I infection; Focal adhesion; Platelet activation	SEMA3A-Plexin repulsion signaling by inhibiting Integrin adhesion; Signaling by BRAF and RAF fusions; MAP2K and MAPK activation; Smooth Muscle Contraction; XBP1(S) activates chaperone genes; GRB2:SOS provides linkage to MAPK signaling for Integrins ; Signaling by RAS mutants; Signaling by high-kinase activity BRAF mutants; Signaling by moderate kinase activity BRAF mutants; p130Cas linkage to MAP…	Integrin-mediated Cell Adhesion; Primary Focal Segmental Glomerulosclerosis FSGS; Focal Adhesion	43	9	0.888	0.997	0.614	0.791	1.334	1.166	1.049	1.963	1.045	1.296	0.653	1.399	0.753	1.39	1.046	2.054	1.154	1.252	0.965	0.857734	0.943405
[truncated: 5,074 more rows]
[truncated: 114 more columns]

## Sheet: SI.Fig.8
	cell_num			CD19	CD45	CD68	CD8a	ER	HER2	IFI6	ISG15	Ki67	LPS	LTA	PKCD	PR	ZC3HV1			CD19	CD45	CD68	CD8a	ER	HER2	IFI6	ISG15	Ki67	LPS	LTA	PKCD	PR	ZC3HV1
[truncated: 910 more rows]

[truncated: 6 more sheets: SI.Fig.7, SI.Fig.6, SI.Fig.5, SI.Fig.4, SI.Fig.3, SI.Fig.1]
